# Supplementary material for: Global burden of multidrug-resistant tuberculosis in children and adolescents
Source: Pediatr Res. 2025 Feb 11;98(3):901–8. doi: 10.1038/s41390-025-03917-1 (PMC12507668; doi:10.1038/s41390-025-03917-1)
Supplement: Supplementary file 1 — Table S1A [file 41390_2025_3917_MOESM1_ESM.xlsx]

## Sheet: Sheet1
Table S1A-Global incidence trend of children and adolescents MDR-TB from 1990 to 2019 by sex and age
Characteristics	1990		2019		1990-2010	2010-2019	1990-2019
	Number (95% UI)	Rate/100000 (95% UI)	Number (95% UI)	Rate/100000 (95% UI)	EAPC %(95% UI)	EAPC %(95% UI)	EAPC %(95% UI)
OVERALL	11589	0.51	67710.8	2.63	4.64	-0.09	4.15
	(5069.48,25587.99)	（0.22,1.12）	(38823.61,110582.03)	(1.51,4.29)	(1.46,12.59)	(-0.41,0.38)	(1.10,12.19)
SEX
Male	5408.91	0.46	29762.5	2.24	4.23	-0.08	3.82
	(2326.54,12129.48)	(0.20,1.04)	(17173.51,48243.53)	(1.29,3.63)	(1.27,11.82)	(-0.40,0.39)	(0.95,11.48)
Female	6180.12	0.56	37948.3	3.04	5.01	-0.09	4.45
	(2715.39,13477.99)	(0.24,1.22)	(21572.57,61883.58)	(1.73,4.95)	(1.69,13.17)	(-0.43,0.38)	(1.22,12.59)
AGE
<5 years	3305.41	0.52	12041.9	1.82	3.07	-0.15	2.47
	(1392.83,7358.93)	(0.22,1.16)	(7380.57,18727.60)	(1.11,2.83)	(0.79,8.45)	(-0.40,0.22)	(0.47,7.87)
5-9 years	1637.42	0.28	8635.01	1.32	4.2	-0.09	3.71
	(711.68,3563.77)	(0.12,0.61)	(4667.37,15055.86)	(0.71,2.30)	(1.42,10.54)	(-0.40,0.34)	(1.11,9.93)
10-14 years	1893.57	0.35	13129.2	2.04	5.37	-0.09	4.79
	(789.88,4198.04)	(0.15,0.78)	(6553.99,23234.78)	(1.02,3.62)	(1.90,13.36)	(0.42,0.39)	(1.42,12.97)
15-19 years	4752.63	0.91	33904.8	5.47	5.25	-0.04	4.98
	(1812.52,11195.64)	(0.35,2.15)	(16328.25,63009.99 )	(2.64,10.17)	(1.67,14.72)	(-0.42, 0.58)	(1.28,15.82)
