# Supplementary material for: Global burden of multidrug-resistant tuberculosis in children and adolescents
Source: Pediatr Res. 2025 Feb 11;98(3):901–8. doi: 10.1038/s41390-025-03917-1 (PMC12507668; doi:10.1038/s41390-025-03917-1)
Supplement: Supplementary file 2 — Table S1B [file 41390_2025_3917_MOESM2_ESM.xlsx]

## Sheet: Sheet1
Table S1B-Global prevalence trend of children and adolescents MDR-TB from 1990 to 2019 by sex and age
Characteristics	1990		2019		1990-2010	2010-2019	1990-2019
	Number (95% UI)	Rate/100000 (95% UI)	Number (95% UI)	Rate/100000 (95% UI)	EAPC %(95% UI)	EAPC %(95% UI)	EAPC %(95% UI)
OVERALL	13077	0.58	95646.6	3.71	5.9	-0.07	5.45
	(5852.52,28485.86)	(0.26,1.25)	(54014.64,154776.51)	(2.09,6.00)	（2.13,15.18)	(-0.41,0.43)	(1.64,14.74)
SEX
Male	6043.17	0.52	34650.8	2.61	4.26	-0.05	4.02
	(2511.68,13795.14)	(0.22,1.18)	(20702.50,54151.24)	(1.56,4.07)	(1.40,11.94)	(-0.36,0.41)	(1.03,12.03)
Female	7033.81	0.63	60995.8	4.88	7.34	-0.08	6.69
	(3335.93,14472.19)	(0.30,1.31)	(33485.39,101042.25)	(2.68,8.08)	(2.78,17.62)	(-0.44,0.46)	(2.16,17.81)
AGE
<5 years	4861.54	0.77	21844	3.3	3.82	-0.11	3.28
	(2042.43,11087.11)	(0.32,1.75)	(13008.39,35131.21)	(1.96,5.30)	(1.13,10.06)	(-0.38,0.28)	(0.82,9.74)
5-9 years	3749.01	0.64	24734	3.78	5.92	-0.15	4.9
	(1604.37,8052.97)	(0.27,1.38)	(12726.94,43404.57)	(1.94,6.63)	(2.25,14.74)	(-0.47,0.31)	(1.50,13.36)
10-14 years	1944.12	0.36	16968	2.64	7.42	-0.13	6.29
	(785.65,4512.63)	(0.15, 0.84)	(7060.83,32230.75)	(1.10,5.02)	(2.62,20.08)	(-0.52,0.46)	(1.68,18.87)
15-19 years	2522.31	0.49	32100.7	5.18	8.66	0.11	9.67
	(1034.24,5451.74)	(0.20,1.05)	(14586.10,58760.91)	(2.35,9.48)	(3.35,20.58)	(0.34,0.79)	(3.17,26.21)
