# Supplementary material for: Global burden of multidrug-resistant tuberculosis in children and adolescents
Source: Pediatr Res. 2025 Feb 11;98(3):901–8. doi: 10.1038/s41390-025-03917-1 (PMC12507668; doi:10.1038/s41390-025-03917-1)
Supplement: Supplementary file 3 — Table S1C [file 41390_2025_3917_MOESM3_ESM.xlsx]

## Sheet: Sheet1
Table S1C-Global death trend of children and adolescents MDR-TB from 1990 to 2019 by sex and age
Characteristics	1990		2019		1990-2010	2010-2019	1990-2019
	Number (95% UI)	Rate/100000 (95% UI)	Number (95% UI)	Rate/100000 (95% UI)	EAPC %(95% UI)	EAPC %(95% UI)	EAPC %(95% UI)
OVERALL	2501.04	0.11	7061.39	0.27	2.83	-0.35	1.49
	(846.41,5876.59)	(0.04,0.26)	(3180.92,12526.53)	(0.12,0.49)	(0.90,7.63)	(-0.56,-0.07)	(0.13,4.98)
SEX
Male	1275.73	0.11	3457.97	0.26	2.57	-0.33	1.37
	(434.56,3016.07)	(0.04,0.26)	(1553.93,6145.16)	(0.12,0.46)	(0.78,7.10)	(-0.54,-0.06)	(0.10,4.69)
Female	1225.31	0.11	3603.42	0.29	3.11	-0.37	1.61
	(411.34,2845.61)	(0.04,0.26)	(1598.62,6608.12)	(0.13,0.53)	(0.97,8.19)	(-0.58,-0.03)	(0.15,5.31)
AGE
<5 years	1934.98	0.31	4108.68	0.62	2.35	-0.4	1.02
	(637.31,4589.75)	(0.10,0.73)	(1847.55,7532.85)	(0.28,1.14)	(0.67,6.67)	(-0.59,-0.11)	(-0.06,3.81)
5-9 years	172.67	0.03	690.68	0.11	4.31	-0.33	2.58
	(60.47,400.54)	(0.01,0.07)	(308.37,1265.30)	(0.05,0.19)	(1.58,10.11)	(-0.56,0.05)	(0.67,7.11)
10-14 years	133.75	0.02	666.91	0.1	4.98	-0.3	3.17
	(45.86,313.13)	(0.01,0.06)	(286.38,1243.60)	(0.04, 0.19)	(1.86,12.06)	(-0.56,0.08)	(0.85,8.86)
15-19 years	259.64	0.05	1595.11	0.26	5.41	-0.2	4.15
	(87.47,607.25)	(0.02, 0.12)	(696.71, 2955.48)	(0.11,0.48)	(2.04,13.45)	(-0.49,0.21)	(1.30,11.88)
