# Supplementary material for: Global burden of multidrug-resistant tuberculosis in children and adolescents
Source: Pediatr Res. 2025 Feb 11;98(3):901–8. doi: 10.1038/s41390-025-03917-1 (PMC12507668; doi:10.1038/s41390-025-03917-1)
Supplement: Supplementary file 4 — Table S1D [file 41390_2025_3917_MOESM4_ESM.xlsx]

## Sheet: Sheet1
Table S1D-Global DALYs trend of children and adolescents MDR-TB from 1990 to 2019 by sex and age
Characteristics	1990		2019		1990-2010	2010-2019	1990-2019
	Number (95% UI)	Rate/100000 (95% UI)	Number (95% UI)	Rate/100000 (95% UI)	EAPC %(95% UI)	EAPC %(95% UI)	EAPC %(95% UI)
OVERALL	216573	9.53	611247	23.7	2.8	-0.35	1.49
	(73529.24,503764.06)	(3.23,22.16)	(283570.45,1069494.83)	(10.99,41.46)	(0.88,7.66)	(-0.55,-0.06)	(0.14,4.98)
SEX
Male	110396	9.48	294824	22.18	2.51	-0.33	1.34
	(37913.03,260395.41)	(3.25,22.36)	(135627.56,516580.56)	(10.20,38.86)	(0.74,6.95)	(-0.54,-0.05)	(0.08,4.62)
Female	106177	9.58	316423	25.32	3.11	-0.36	1.64
	(35915.40,243143.15)	(3.24,21.93)	(147402.73,570785.31)	(11.79,45.67)	(0.98,8.19)	(-0.57,-0.01)	(0.17,5.39)
AGE
<5 years	170943	27.04	365792	55.19	2.35	-0.39	1.04
	(56290.56,404907.49)	(8.91,64.06)	(167332.11,667776.06)	(25.24,100.74)	(0.66,6.69)	(-0.59,-0.10)	(-0.06,3.84)
5-9 years	15365.1	2.63	64607.2	9.87	4.43	-0.31	2.76
	(5740.81,34889.43)	(0.98,5.96)	(30957.78,113188.54)	(4.73,17.29)	(1.63,10.36)	(-0.55,0.08)	(0.75,7.69)
10-14 years	10871.6	2.03	56540.2	8.8	5.12	-0.29	3.35
	(3859.02,25072.63)	(0.72,4.67)	(24798.25,102544.77)	(3.86,15.97)	(1.93,12.54)	(-0.55,0.10)	(0.90,9.74)
15-19 years	19393.3	3.73	124307	20.06	5.54	-0.18	4.38
	(6789.77,45597.94)	(1.31,8.78)	(56442.07,225210.74)	(9.11,36.35)	(2.08,13.76)	(-0.48, 0.25)	(1.37,12.49)
