# Supplementary material for: Global burden of multidrug-resistant tuberculosis in children and adolescents
Source: Pediatr Res. 2025 Feb 11;98(3):901–8. doi: 10.1038/s41390-025-03917-1 (PMC12507668; doi:10.1038/s41390-025-03917-1)
Supplement: Supplementary file 5 — Table S2A [file 41390_2025_3917_MOESM5_ESM.xlsx]

## Sheet: Sheet1
Table S2A-Incidence rate (per 100,000) of children and adolescents MDR-TB globally with different sex and in age groups from 1990 to 2019
sex	age	year	value	lower limit	upper limit
Both	<5 years	1990	0.52	0.22	1.16
Both	<5 years	1991	0.96	0.49	1.79
Both	<5 years	1992	1.35	0.76	2.28
Both	<5 years	1993	1.67	1.02	2.68
Both	<5 years	1994	1.92	1.21	3
Both	<5 years	1995	2.08	1.31	3.29
Both	<5 years	1996	2.18	1.41	3.4
Both	<5 years	1997	2.29	1.48	3.57
Both	<5 years	1998	2.39	1.54	3.75
Both	<5 years	1999	2.47	1.58	3.91
Both	<5 years	2000	2.52	1.59	4.03
Both	<5 years	2001	2.56	1.65	4.01
Both	<5 years	2002	2.58	1.69	3.9
Both	<5 years	2003	2.6	1.73	3.82
Both	<5 years	2004	2.6	1.73	3.74
Both	<5 years	2005	2.58	1.71	3.71
Both	<5 years	2006	2.52	1.68	3.56
Both	<5 years	2007	2.42	1.62	3.39
Both	<5 years	2008	2.31	1.55	3.22
Both	<5 years	2009	2.2	1.47	3.11
Both	<5 years	2010	2.13	1.37	3.06
Both	<5 years	2011	2.08	1.35	3.03
Both	<5 years	2012	2.03	1.32	2.98
Both	<5 years	2013	1.99	1.29	2.94
Both	<5 years	2014	1.96	1.26	2.92
Both	<5 years	2015	1.93	1.21	2.93
Both	<5 years	2016	1.93	1.23	2.91
Both	<5 years	2017	1.92	1.22	2.94
Both	<5 years	2018	1.89	1.18	2.89
Both	<5 years	2019	1.82	1.11	2.83
Both	5-9 years	1990	0.28	0.12	0.61
Both	5-9 years	1991	0.53	0.27	0.99
Both	5-9 years	1992	0.78	0.42	1.36
Both	5-9 years	1993	0.99	0.56	1.69
Both	5-9 years	1994	1.17	0.67	1.95
Both	5-9 years	1995	1.29	0.74	2.15
Both	5-9 years	1996	1.38	0.8	2.31
Both	5-9 years	1997	1.48	0.85	2.48
Both	5-9 years	1998	1.57	0.9	2.62
Both	5-9 years	1999	1.66	0.94	2.8
Both	5-9 years	2000	1.71	0.96	2.91
Both	5-9 years	2001	1.74	1.01	2.85
Both	5-9 years	2002	1.76	1.03	2.79
Both	5-9 years	2003	1.76	1.04	2.78
Both	5-9 years	2004	1.76	1.05	2.77
Both	5-9 years	2005	1.75	1.05	2.76
Both	5-9 years	2006	1.71	1.03	2.62
Both	5-9 years	2007	1.65	1	2.52
Both	5-9 years	2008	1.57	0.94	2.44
Both	5-9 years	2009	1.5	0.9	2.38
Both	5-9 years	2010	1.45	0.85	2.33
Both	5-9 years	2011	1.42	0.85	2.23
Both	5-9 years	2012	1.38	0.82	2.21
Both	5-9 years	2013	1.36	0.8	2.21
Both	5-9 years	2014	1.34	0.78	2.21
Both	5-9 years	2015	1.33	0.77	2.25
Both	5-9 years	2016	1.35	0.76	2.3
Both	5-9 years	2017	1.36	0.76	2.3
Both	5-9 years	2018	1.35	0.74	2.26
Both	5-9 years	2019	1.32	0.71	2.3
Both	10-14 years	1990	0.35	0.15	0.78
Both	10-14 years	1991	0.65	0.32	1.26
Both	10-14 years	1992	0.94	0.5	1.68
Both	10-14 years	1993	1.21	0.67	2.03
Both	10-14 years	1994	1.44	0.8	2.39
Both	10-14 years	1995	1.61	0.9	2.77
Both	10-14 years	1996	1.78	0.99	3.05
Both	10-14 years	1997	1.99	1.12	3.37
Both	10-14 years	1998	2.19	1.24	3.7
Both	10-14 years	1999	2.37	1.35	3.97
Both	10-14 years	2000	2.49	1.4	4.2
Both	10-14 years	2001	2.55	1.45	4.2
Both	10-14 years	2002	2.58	1.5	4.1
Both	10-14 years	2003	2.6	1.53	4
Both	10-14 years	2004	2.61	1.52	4.07
Both	10-14 years	2005	2.59	1.51	4.1
Both	10-14 years	2006	2.55	1.51	3.92
Both	10-14 years	2007	2.48	1.45	3.79
Both	10-14 years	2008	2.4	1.38	3.77
Both	10-14 years	2009	2.31	1.3	3.76
Both	10-14 years	2010	2.25	1.22	3.72
Both	10-14 years	2011	2.18	1.21	3.59
Both	10-14 years	2012	2.11	1.18	3.47
Both	10-14 years	2013	2.04	1.15	3.38
Both	10-14 years	2014	1.99	1.1	3.29
Both	10-14 years	2015	1.98	1.06	3.34
Both	10-14 years	2016	2.04	1.07	3.47
Both	10-14 years	2017	2.1	1.08	3.75
Both	10-14 years	2018	2.09	1.08	3.72
Both	10-14 years	2019	2.04	1.02	3.62
Both	15-19 years	1990	0.91	0.35	2.15
Both	15-19 years	1991	1.59	0.74	3.17
Both	15-19 years	1992	2.23	1.17	4
Both	15-19 years	1993	2.79	1.56	4.78
Both	15-19 years	1994	3.27	1.87	5.52
Both	15-19 years	1995	3.64	2.09	6.24
Both	15-19 years	1996	4.02	2.31	6.75
Both	15-19 years	1997	4.52	2.6	7.53
Both	15-19 years	1998	5.05	2.92	8.34
Both	15-19 years	1999	5.54	3.18	9.27
Both	15-19 years	2000	5.9	3.29	10.07
Both	15-19 years	2001	6.14	3.56	10.26
Both	15-19 years	2002	6.31	3.76	10.21
Both	15-19 years	2003	6.41	3.85	10.34
Both	15-19 years	2004	6.42	3.86	10.21
Both	15-19 years	2005	6.37	3.88	10.04
Both	15-19 years	2006	6.25	3.83	9.5
Both	15-19 years	2007	6.1	3.78	9.13
Both	15-19 years	2008	5.94	3.68	9.1
Both	15-19 years	2009	5.81	3.49	9.25
Both	15-19 years	2010	5.71	3.26	9.44
Both	15-19 years	2011	5.59	3.16	9.13
Both	15-19 years	2012	5.41	3.02	8.77
Both	15-19 years	2013	5.21	2.89	8.72
Both	15-19 years	2014	5.06	2.75	8.59
Both	15-19 years	2015	5.02	2.68	8.65
Both	15-19 years	2016	5.33	2.78	9.58
Both	15-19 years	2017	5.65	2.81	10.55
Both	15-19 years	2018	5.64	2.79	10.4
Both	15-19 years	2019	5.47	2.64	10.17
Both	<20 years	1990	0.51	0.22	1.13
Both	<20 years	1991	0.92	0.48	1.67
Both	<20 years	1992	1.3	0.77	2.11
Both	<20 years	1993	1.63	1.04	2.51
Both	<20 years	1994	1.91	1.26	2.97
Both	<20 years	1995	2.1	1.42	3.29
Both	<20 years	1996	2.29	1.56	3.58
Both	<20 years	1997	2.51	1.7	3.94
Both	<20 years	1998	2.74	1.84	4.33
Both	<20 years	1999	2.95	1.95	4.79
Both	<20 years	2000	3.1	2.02	5.08
Both	<20 years	2001	3.21	2.11	4.9
Both	<20 years	2002	3.29	2.2	4.87
Both	<20 years	2003	3.34	2.29	4.81
Both	<20 years	2004	3.36	2.32	4.72
Both	<20 years	2005	3.34	2.31	4.63
Both	<20 years	2006	3.28	2.32	4.47
Both	<20 years	2007	3.18	2.24	4.3
Both	<20 years	2008	3.06	2.13	4.24
Both	<20 years	2009	2.95	2.02	4.2
Both	<20 years	2010	2.87	1.91	4.26
Both	<20 years	2011	2.8	1.84	4.05
Both	<20 years	2012	2.71	1.79	3.95
Both	<20 years	2013	2.62	1.74	3.88
Both	<20 years	2014	2.55	1.66	3.91
Both	<20 years	2015	2.53	1.59	4.04
Both	<20 years	2016	2.62	1.59	4.14
Both	<20 years	2017	2.72	1.59	4.48
Both	<20 years	2018	2.7	1.58	4.45
Both	<20 years	2019	2.63	1.51	4.29
Male	<5 years	1990	0.46	0.19	1.06
Male	<5 years	1991	0.83	0.42	1.57
Male	<5 years	1992	1.16	0.65	1.99
Male	<5 years	1993	1.44	0.89	2.3
Male	<5 years	1994	1.64	1.06	2.52
Male	<5 years	1995	1.76	1.13	2.71
Male	<5 years	1996	1.84	1.19	2.84
Male	<5 years	1997	1.91	1.25	2.96
Male	<5 years	1998	1.97	1.28	3.09
Male	<5 years	1999	2.02	1.3	3.23
Male	<5 years	2000	2.05	1.3	3.31
Male	<5 years	2001	2.06	1.33	3.22
Male	<5 years	2002	2.08	1.36	3.13
Male	<5 years	2003	2.08	1.36	3.06
Male	<5 years	2004	2.08	1.36	2.99
Male	<5 years	2005	2.05	1.34	2.95
Male	<5 years	2006	2	1.34	2.82
Male	<5 years	2007	1.91	1.28	2.66
Male	<5 years	2008	1.82	1.2	2.54
Male	<5 years	2009	1.74	1.15	2.46
Male	<5 years	2010	1.68	1.07	2.42
Male	<5 years	2011	1.65	1.06	2.39
Male	<5 years	2012	1.62	1.05	2.37
Male	<5 years	2013	1.6	1.04	2.37
Male	<5 years	2014	1.59	1.01	2.35
Male	<5 years	2015	1.58	0.99	2.37
Male	<5 years	2016	1.59	1.01	2.4
Male	<5 years	2017	1.6	1	2.42
Male	<5 years	2018	1.57	0.98	2.41
Male	<5 years	2019	1.51	0.93	2.33
Male	5-9 years	1990	0.24	0.1	0.52
Male	5-9 years	1991	0.44	0.22	0.81
Male	5-9 years	1992	0.62	0.35	1.07
Male	5-9 years	1993	0.79	0.45	1.29
Male	5-9 years	1994	0.92	0.54	1.5
Male	5-9 years	1995	1.01	0.59	1.67
Male	5-9 years	1996	1.08	0.63	1.76
Male	5-9 years	1997	1.15	0.68	1.88
Male	5-9 years	1998	1.22	0.71	1.94
Male	5-9 years	1999	1.27	0.74	2.06
Male	5-9 years	2000	1.31	0.75	2.14
Male	5-9 years	2001	1.33	0.77	2.17
Male	5-9 years	2002	1.34	0.78	2.11
Male	5-9 years	2003	1.34	0.8	2.09
Male	5-9 years	2004	1.34	0.8	2.08
Male	5-9 years	2005	1.32	0.8	2.06
Male	5-9 years	2006	1.29	0.77	1.97
Male	5-9 years	2007	1.25	0.76	1.9
Male	5-9 years	2008	1.2	0.71	1.87
Male	5-9 years	2009	1.16	0.68	1.83
Male	5-9 years	2010	1.13	0.66	1.81
Male	5-9 years	2011	1.1	0.65	1.74
Male	5-9 years	2012	1.08	0.63	1.72
Male	5-9 years	2013	1.06	0.62	1.73
Male	5-9 years	2014	1.05	0.61	1.74
Male	5-9 years	2015	1.05	0.6	1.77
Male	5-9 years	2016	1.06	0.61	1.8
Male	5-9 years	2017	1.07	0.61	1.81
Male	5-9 years	2018	1.06	0.59	1.81
Male	5-9 years	2019	1.04	0.57	1.77
Male	10-14 years	1990	0.31	0.13	0.69
Male	10-14 years	1991	0.53	0.27	1.01
Male	10-14 years	1992	0.75	0.41	1.31
Male	10-14 years	1993	0.95	0.53	1.58
Male	10-14 years	1994	1.12	0.63	1.86
Male	10-14 years	1995	1.25	0.71	2.15
Male	10-14 years	1996	1.37	0.79	2.3
Male	10-14 years	1997	1.52	0.88	2.54
Male	10-14 years	1998	1.66	0.97	2.73
Male	10-14 years	1999	1.79	1.03	2.89
Male	10-14 years	2000	1.87	1.08	3.07
Male	10-14 years	2001	1.92	1.12	3.12
Male	10-14 years	2002	1.96	1.16	3.07
Male	10-14 years	2003	1.99	1.17	3.09
Male	10-14 years	2004	2	1.19	3.07
Male	10-14 years	2005	1.99	1.17	3.1
Male	10-14 years	2006	1.96	1.16	2.98
Male	10-14 years	2007	1.91	1.11	2.91
Male	10-14 years	2008	1.86	1.07	2.9
Male	10-14 years	2009	1.82	1.01	2.93
Male	10-14 years	2010	1.78	0.98	2.93
Male	10-14 years	2011	1.74	0.96	2.86
Male	10-14 years	2012	1.68	0.94	2.75
Male	10-14 years	2013	1.63	0.9	2.69
Male	10-14 years	2014	1.59	0.87	2.65
Male	10-14 years	2015	1.57	0.85	2.62
Male	10-14 years	2016	1.61	0.85	2.73
Male	10-14 years	2017	1.65	0.86	2.89
Male	10-14 years	2018	1.64	0.86	2.87
Male	10-14 years	2019	1.6	0.82	2.78
Male	15-19 years	1990	0.88	0.33	2.11
Male	15-19 years	1991	1.44	0.67	2.9
Male	15-19 years	1992	1.96	1.03	3.47
Male	15-19 years	1993	2.43	1.39	4.06
Male	15-19 years	1994	2.83	1.67	4.61
Male	15-19 years	1995	3.14	1.84	5.2
Male	15-19 years	1996	3.46	2.05	5.66
Male	15-19 years	1997	3.87	2.32	6.28
Male	15-19 years	1998	4.32	2.57	7
Male	15-19 years	1999	4.73	2.79	7.71
Male	15-19 years	2000	5.05	2.93	8.28
Male	15-19 years	2001	5.3	3.16	8.51
Male	15-19 years	2002	5.5	3.34	8.7
Male	15-19 years	2003	5.64	3.46	8.86
Male	15-19 years	2004	5.71	3.53	8.92
Male	15-19 years	2005	5.7	3.61	8.89
Male	15-19 years	2006	5.61	3.54	8.5
Male	15-19 years	2007	5.5	3.48	8.23
Male	15-19 years	2008	5.38	3.39	8.19
Male	15-19 years	2009	5.28	3.22	8.31
Male	15-19 years	2010	5.21	3.04	8.63
Male	15-19 years	2011	5.11	2.94	8.35
Male	15-19 years	2012	4.96	2.8	8.08
Male	15-19 years	2013	4.81	2.66	8.06
Male	15-19 years	2014	4.69	2.55	8.09
Male	15-19 years	2015	4.65	2.5	8.2
Male	15-19 years	2016	4.91	2.54	8.87
Male	15-19 years	2017	5.18	2.6	9.83
Male	15-19 years	2018	5.15	2.52	9.56
Male	15-19 years	2019	4.97	2.38	9.23
Male	<20 years	1990	0.46	0.2	1.04
Male	<20 years	1991	0.79	0.42	1.47
Male	<20 years	1992	1.1	0.66	1.77
Male	<20 years	1993	1.37	0.88	2.07
Male	<20 years	1994	1.58	1.07	2.38
Male	<20 years	1995	1.74	1.2	2.61
Male	<20 years	1996	1.88	1.31	2.82
Male	<20 years	1997	2.05	1.43	3.07
Male	<20 years	1998	2.23	1.54	3.39
Male	<20 years	1999	2.39	1.61	3.73
Male	<20 years	2000	2.52	1.66	3.91
Male	<20 years	2001	2.61	1.75	3.87
Male	<20 years	2002	2.69	1.84	3.91
Male	<20 years	2003	2.75	1.91	3.87
Male	<20 years	2004	2.78	1.93	3.88
Male	<20 years	2005	2.77	1.93	3.83
Male	<20 years	2006	2.72	1.95	3.69
Male	<20 years	2007	2.65	1.88	3.55
Male	<20 years	2008	2.56	1.77	3.54
Male	<20 years	2009	2.49	1.69	3.54
Male	<20 years	2010	2.43	1.61	3.61
Male	<20 years	2011	2.37	1.56	3.48
Male	<20 years	2012	2.31	1.53	3.37
Male	<20 years	2013	2.24	1.47	3.33
Male	<20 years	2014	2.19	1.4	3.38
Male	<20 years	2015	2.18	1.35	3.49
Male	<20 years	2016	2.25	1.36	3.61
Male	<20 years	2017	2.33	1.36	3.85
Male	<20 years	2018	2.31	1.33	3.75
Male	<20 years	2019	2.24	1.29	3.63
Female	<5 years	1990	0.59	0.25	1.29
Female	<5 years	1991	1.09	0.56	2.03
Female	<5 years	1992	1.54	0.86	2.63
Female	<5 years	1993	1.93	1.16	3.13
Female	<5 years	1994	2.22	1.38	3.53
Female	<5 years	1995	2.41	1.5	3.84
Female	<5 years	1996	2.55	1.62	4
Female	<5 years	1997	2.7	1.72	4.22
Female	<5 years	1998	2.84	1.82	4.5
Female	<5 years	1999	2.96	1.88	4.72
Female	<5 years	2000	3.03	1.89	4.85
Female	<5 years	2001	3.08	1.97	4.86
Female	<5 years	2002	3.13	2.05	4.73
Female	<5 years	2003	3.16	2.1	4.66
Female	<5 years	2004	3.17	2.11	4.56
Female	<5 years	2005	3.15	2.09	4.53
Female	<5 years	2006	3.08	2.06	4.36
Female	<5 years	2007	2.97	1.99	4.16
Female	<5 years	2008	2.83	1.9	3.96
Female	<5 years	2009	2.71	1.8	3.83
Female	<5 years	2010	2.61	1.69	3.74
Female	<5 years	2011	2.54	1.67	3.67
Female	<5 years	2012	2.47	1.62	3.6
Female	<5 years	2013	2.4	1.57	3.55
Female	<5 years	2014	2.34	1.52	3.51
Female	<5 years	2015	2.31	1.46	3.53
Female	<5 years	2016	2.29	1.46	3.48
Female	<5 years	2017	2.27	1.45	3.5
Female	<5 years	2018	2.23	1.41	3.42
Female	<5 years	2019	2.15	1.31	3.35
Female	5-9 years	1990	0.32	0.14	0.68
Female	5-9 years	1991	0.64	0.32	1.2
Female	5-9 years	1992	0.94	0.5	1.69
Female	5-9 years	1993	1.21	0.67	2.09
Female	5-9 years	1994	1.44	0.81	2.44
Female	5-9 years	1995	1.59	0.89	2.77
Female	5-9 years	1996	1.7	0.96	2.91
Female	5-9 years	1997	1.83	1.03	3.11
Female	5-9 years	1998	1.96	1.09	3.31
Female	5-9 years	1999	2.07	1.16	3.53
Female	5-9 years	2000	2.14	1.2	3.67
Female	5-9 years	2001	2.18	1.24	3.59
Female	5-9 years	2002	2.2	1.28	3.52
Female	5-9 years	2003	2.22	1.31	3.52
Female	5-9 years	2004	2.22	1.32	3.46
Female	5-9 years	2005	2.2	1.32	3.43
Female	5-9 years	2006	2.16	1.29	3.29
Female	5-9 years	2007	2.07	1.24	3.19
Female	5-9 years	2008	1.97	1.18	3.14
Female	5-9 years	2009	1.88	1.11	2.98
Female	5-9 years	2010	1.81	1.04	2.91
Female	5-9 years	2011	1.76	1.04	2.81
Female	5-9 years	2012	1.71	1.01	2.74
Female	5-9 years	2013	1.67	1	2.73
Female	5-9 years	2014	1.64	0.97	2.76
Female	5-9 years	2015	1.63	0.93	2.79
Female	5-9 years	2016	1.65	0.93	2.81
Female	5-9 years	2017	1.66	0.92	2.83
Female	5-9 years	2018	1.65	0.91	2.85
Female	5-9 years	2019	1.62	0.86	2.86
Female	10-14 years	1990	0.4	0.17	0.89
Female	10-14 years	1991	0.78	0.38	1.54
Female	10-14 years	1992	1.14	0.6	2.05
Female	10-14 years	1993	1.48	0.81	2.56
Female	10-14 years	1994	1.77	0.98	3.02
Female	10-14 years	1995	1.99	1.08	3.47
Female	10-14 years	1996	2.22	1.21	3.89
Female	10-14 years	1997	2.49	1.37	4.27
Female	10-14 years	1998	2.76	1.54	4.74
Female	10-14 years	1999	2.99	1.66	5.11
Female	10-14 years	2000	3.14	1.75	5.42
Female	10-14 years	2001	3.21	1.81	5.33
Female	10-14 years	2002	3.25	1.86	5.18
Female	10-14 years	2003	3.26	1.9	5.07
Female	10-14 years	2004	3.26	1.9	5.11
Female	10-14 years	2005	3.24	1.89	5.17
Female	10-14 years	2006	3.19	1.86	4.98
Female	10-14 years	2007	3.09	1.82	4.8
Female	10-14 years	2008	2.97	1.71	4.72
Female	10-14 years	2009	2.85	1.6	4.57
Female	10-14 years	2010	2.75	1.51	4.53
Female	10-14 years	2011	2.66	1.46	4.33
Female	10-14 years	2012	2.57	1.45	4.22
Female	10-14 years	2013	2.49	1.4	4.08
Female	10-14 years	2014	2.43	1.33	4.06
Female	10-14 years	2015	2.41	1.28	4.1
Female	10-14 years	2016	2.5	1.29	4.29
Female	10-14 years	2017	2.58	1.31	4.62
Female	10-14 years	2018	2.57	1.3	4.59
Female	10-14 years	2019	2.51	1.24	4.48
Female	15-19 years	1990	0.95	0.36	2.19
Female	15-19 years	1991	1.75	0.81	3.36
Female	15-19 years	1992	2.5	1.29	4.47
Female	15-19 years	1993	3.17	1.72	5.52
Female	15-19 years	1994	3.73	2.07	6.45
Female	15-19 years	1995	4.15	2.31	7.36
Female	15-19 years	1996	4.6	2.56	7.98
Female	15-19 years	1997	5.18	2.91	8.94
Female	15-19 years	1998	5.81	3.28	9.68
Female	15-19 years	1999	6.37	3.57	10.88
Female	15-19 years	2000	6.77	3.71	11.78
Female	15-19 years	2001	7.01	3.96	11.96
Female	15-19 years	2002	7.16	4.17	11.87
Female	15-19 years	2003	7.21	4.25	11.62
Female	15-19 years	2004	7.17	4.2	11.61
Female	15-19 years	2005	7.07	4.17	11.22
Female	15-19 years	2006	6.92	4.17	10.83
Female	15-19 years	2007	6.73	4.09	10.3
Female	15-19 years	2008	6.54	3.94	10.09
Female	15-19 years	2009	6.37	3.75	10.26
Female	15-19 years	2010	6.25	3.53	10.4
Female	15-19 years	2011	6.1	3.45	9.92
Female	15-19 years	2012	5.87	3.28	9.59
Female	15-19 years	2013	5.64	3.12	9.41
Female	15-19 years	2014	5.46	2.96	9.26
Female	15-19 years	2015	5.4	2.89	9.34
Female	15-19 years	2016	5.77	3	10.26
Female	15-19 years	2017	6.15	3.03	11.33
Female	15-19 years	2018	6.16	3.02	11.17
Female	15-19 years	2019	6.01	2.82	11.12
Female	<20 years	1990	0.56	0.24	1.22
Female	<20 years	1991	1.05	0.56	1.91
Female	<20 years	1992	1.51	0.89	2.46
Female	<20 years	1993	1.91	1.2	3.02
Female	<20 years	1994	2.25	1.46	3.61
Female	<20 years	1995	2.49	1.63	4.01
Female	<20 years	1996	2.71	1.81	4.29
Female	<20 years	1997	2.99	1.99	4.75
Female	<20 years	1998	3.28	2.16	5.33
Female	<20 years	1999	3.54	2.31	5.9
Female	<20 years	2000	3.73	2.38	6.22
Female	<20 years	2001	3.84	2.5	5.99
Female	<20 years	2002	3.92	2.6	5.89
Female	<20 years	2003	3.96	2.68	5.81
Female	<20 years	2004	3.97	2.73	5.63
Female	<20 years	2005	3.94	2.73	5.5
Female	<20 years	2006	3.87	2.72	5.37
Female	<20 years	2007	3.74	2.65	5.07
Female	<20 years	2008	3.59	2.52	4.99
Female	<20 years	2009	3.45	2.37	4.89
Female	<20 years	2010	3.35	2.23	4.9
Female	<20 years	2011	3.25	2.15	4.72
Female	<20 years	2012	3.13	2.07	4.54
Female	<20 years	2013	3.02	2.01	4.45
Female	<20 years	2014	2.94	1.9	4.51
Female	<20 years	2015	2.91	1.82	4.62
Female	<20 years	2016	3.02	1.85	4.76
Female	<20 years	2017	3.13	1.85	5.15
Female	<20 years	2018	3.11	1.82	5.06
Female	<20 years	2019	3.04	1.73	4.95
