# Supplementary material for: Global burden of multidrug-resistant tuberculosis in children and adolescents
Source: Pediatr Res. 2025 Feb 11;98(3):901–8. doi: 10.1038/s41390-025-03917-1 (PMC12507668; doi:10.1038/s41390-025-03917-1)
Supplement: Supplementary file 6 — Table S2B [file 41390_2025_3917_MOESM6_ESM.xlsx]

## Sheet: Sheet1
Table S2B-Prevalence rate (per 100,000) of children and adolescents MDR-TB globally with different sex and in age groups from 1990 to 2019
sex	age	year	value	lower limit	upper limit
Both	<5 years	1990	0.77	0.32	1.75
Both	<5 years	1991	1.45	0.72	2.72
Both	<5 years	1992	2.06	1.12	3.58
Both	<5 years	1993	2.58	1.52	4.25
Both	<5 years	1994	2.98	1.84	4.82
Both	<5 years	1995	3.25	2.02	5.27
Both	<5 years	1996	3.44	2.18	5.47
Both	<5 years	1997	3.61	2.27	5.92
Both	<5 years	1998	3.77	2.36	6.23
Both	<5 years	1999	3.92	2.44	6.45
Both	<5 years	2000	4.04	2.48	6.54
Both	<5 years	2001	4.14	2.6	6.56
Both	<5 years	2002	4.23	2.7	6.48
Both	<5 years	2003	4.3	2.79	6.41
Both	<5 years	2004	4.34	2.83	6.37
Both	<5 years	2005	4.34	2.84	6.32
Both	<5 years	2006	4.27	2.88	6.19
Both	<5 years	2007	4.14	2.79	5.9
Both	<5 years	2008	3.97	2.66	5.64
Both	<5 years	2009	3.82	2.5	5.53
Both	<5 years	2010	3.71	2.37	5.51
Both	<5 years	2011	3.64	2.33	5.4
Both	<5 years	2012	3.57	2.28	5.27
Both	<5 years	2013	3.51	2.26	5.19
Both	<5 years	2014	3.47	2.23	5.28
Both	<5 years	2015	3.44	2.15	5.35
Both	<5 years	2016	3.43	2.13	5.37
Both	<5 years	2017	3.43	2.08	5.41
Both	<5 years	2018	3.38	2.05	5.38
Both	<5 years	2019	3.3	1.96	5.3
Both	5-9 years	1990	0.64	0.27	1.38
Both	5-9 years	1991	1.33	0.68	2.59
Both	5-9 years	1992	1.99	1.07	3.71
Both	5-9 years	1993	2.57	1.42	4.75
Both	5-9 years	1994	3.06	1.74	5.65
Both	5-9 years	1995	3.42	1.95	6.45
Both	5-9 years	1996	3.71	2.13	6.84
Both	5-9 years	1997	3.99	2.26	7.25
Both	5-9 years	1998	4.26	2.38	7.7
Both	5-9 years	1999	4.52	2.52	8.33
Both	5-9 years	2000	4.74	2.62	8.8
Both	5-9 years	2001	4.9	2.78	8.57
Both	5-9 years	2002	5.03	2.91	8.43
Both	5-9 years	2003	5.13	3.05	8.14
Both	5-9 years	2004	5.18	3.13	7.96
Both	5-9 years	2005	5.18	3.18	8
Both	5-9 years	2006	5.11	3.17	7.72
Both	5-9 years	2007	4.96	3.12	7.55
Both	5-9 years	2008	4.77	2.97	7.29
Both	5-9 years	2009	4.58	2.86	7.1
Both	5-9 years	2010	4.44	2.66	6.97
Both	5-9 years	2011	4.3	2.63	6.9
Both	5-9 years	2012	4.15	2.5	6.73
Both	5-9 years	2013	3.99	2.36	6.54
Both	5-9 years	2014	3.87	2.24	6.49
Both	5-9 years	2015	3.8	2.13	6.65
Both	5-9 years	2016	3.76	2.06	6.64
Both	5-9 years	2017	3.74	1.98	6.64
Both	5-9 years	2018	3.75	1.95	6.7
Both	5-9 years	2019	3.78	1.94	6.63
Both	10-14 years	1990	0.36	0.15	0.84
Both	10-14 years	1991	0.73	0.34	1.48
Both	10-14 years	1992	1.08	0.54	2.02
Both	10-14 years	1993	1.4	0.74	2.67
Both	10-14 years	1994	1.69	0.9	3.3
Both	10-14 years	1995	1.92	1.01	3.85
Both	10-14 years	1996	2.15	1.12	4.22
Both	10-14 years	1997	2.42	1.3	4.64
Both	10-14 years	1998	2.68	1.45	4.97
Both	10-14 years	1999	2.9	1.56	5.25
Both	10-14 years	2000	3.04	1.6	5.66
Both	10-14 years	2001	3.12	1.72	5.53
Both	10-14 years	2002	3.19	1.8	5.36
Both	10-14 years	2003	3.24	1.87	5.24
Both	10-14 years	2004	3.27	1.92	5.22
Both	10-14 years	2005	3.29	1.91	5.24
Both	10-14 years	2006	3.27	1.95	5.19
Both	10-14 years	2007	3.23	1.92	5.06
Both	10-14 years	2008	3.17	1.83	5.16
Both	10-14 years	2009	3.11	1.72	5.24
Both	10-14 years	2010	3.05	1.62	5.33
Both	10-14 years	2011	2.96	1.57	5.23
Both	10-14 years	2012	2.81	1.5	4.9
Both	10-14 years	2013	2.64	1.39	4.74
Both	10-14 years	2014	2.51	1.32	4.54
Both	10-14 years	2015	2.45	1.23	4.54
Both	10-14 years	2016	2.53	1.21	4.74
Both	10-14 years	2017	2.64	1.19	5.05
Both	10-14 years	2018	2.65	1.16	5.15
Both	10-14 years	2019	2.64	1.1	5.02
Both	15-19 years	1990	0.49	0.2	1.05
Both	15-19 years	1991	0.89	0.42	1.71
Both	15-19 years	1992	1.3	0.65	2.42
Both	15-19 years	1993	1.69	0.88	3.1
Both	15-19 years	1994	2.04	1.08	3.83
Both	15-19 years	1995	2.34	1.24	4.49
Both	15-19 years	1996	2.68	1.44	5.14
Both	15-19 years	1997	3.13	1.65	5.91
Both	15-19 years	1998	3.59	1.9	6.74
Both	15-19 years	1999	4.02	2.13	7.51
Both	15-19 years	2000	4.32	2.27	8.09
Both	15-19 years	2001	4.52	2.43	8.04
Both	15-19 years	2002	4.69	2.59	8.05
Both	15-19 years	2003	4.81	2.69	7.97
Both	15-19 years	2004	4.87	2.78	7.92
Both	15-19 years	2005	4.89	2.79	7.95
Both	15-19 years	2006	4.87	2.82	7.74
Both	15-19 years	2007	4.81	2.77	7.65
Both	15-19 years	2008	4.74	2.73	7.54
Both	15-19 years	2009	4.69	2.58	7.57
Both	15-19 years	2010	4.69	2.48	7.86
Both	15-19 years	2011	4.68	2.42	7.91
Both	15-19 years	2012	4.65	2.39	7.86
Both	15-19 years	2013	4.61	2.4	7.9
Both	15-19 years	2014	4.59	2.37	8.03
Both	15-19 years	2015	4.63	2.34	8.17
Both	15-19 years	2016	4.94	2.45	8.76
Both	15-19 years	2017	5.28	2.52	9.51
Both	15-19 years	2018	5.3	2.47	9.58
Both	15-19 years	2019	5.18	2.35	9.48
Both	<20 years	1990	0.58	0.26	1.25
Both	<20 years	1991	1.12	0.6	2.05
Both	<20 years	1992	1.64	0.95	2.81
Both	<20 years	1993	2.09	1.31	3.59
Both	<20 years	1994	2.48	1.58	4.22
Both	<20 years	1995	2.76	1.79	4.78
Both	<20 years	1996	3.02	1.98	5.15
Both	<20 years	1997	3.3	2.2	5.55
Both	<20 years	1998	3.58	2.34	6.07
Both	<20 years	1999	3.83	2.45	6.61
Both	<20 years	2000	4.02	2.53	6.86
Both	<20 years	2001	4.16	2.7	6.73
Both	<20 years	2002	4.27	2.84	6.52
Both	<20 years	2003	4.36	3.01	6.33
Both	<20 years	2004	4.41	3.11	6.15
Both	<20 years	2005	4.43	3.09	6.08
Both	<20 years	2006	4.38	3.1	5.92
Both	<20 years	2007	4.29	3.03	5.78
Both	<20 years	2008	4.17	2.94	5.71
Both	<20 years	2009	4.05	2.81	5.79
Both	<20 years	2010	3.97	2.64	5.9
Both	<20 years	2011	3.89	2.63	5.79
Both	<20 years	2012	3.79	2.57	5.68
Both	<20 years	2013	3.69	2.43	5.62
Both	<20 years	2014	3.6	2.33	5.58
Both	<20 years	2015	3.57	2.24	5.68
Both	<20 years	2016	3.66	2.25	5.91
Both	<20 years	2017	3.75	2.23	6.14
Both	<20 years	2018	3.75	2.2	6.09
Both	<20 years	2019	3.71	2.09	6
Male	<5 years	1990	0.72	0.28	1.71
Male	<5 years	1991	1.37	0.66	2.64
Male	<5 years	1992	1.94	1.04	3.32
Male	<5 years	1993	2.4	1.41	3.91
Male	<5 years	1994	2.75	1.7	4.38
Male	<5 years	1995	2.96	1.91	4.69
Male	<5 years	1996	3.07	1.97	4.85
Male	<5 years	1997	3.16	2.03	4.96
Male	<5 years	1998	3.23	2.07	5.17
Male	<5 years	1999	3.28	2.07	5.27
Male	<5 years	2000	3.32	2.06	5.28
Male	<5 years	2001	3.36	2.13	5.23
Male	<5 years	2002	3.38	2.19	5.12
Male	<5 years	2003	3.4	2.22	5.06
Male	<5 years	2004	3.4	2.24	4.95
Male	<5 years	2005	3.37	2.22	4.92
Male	<5 years	2006	3.28	2.2	4.79
Male	<5 years	2007	3.15	2.11	4.51
Male	<5 years	2008	2.99	1.97	4.37
Male	<5 years	2009	2.86	1.86	4.12
Male	<5 years	2010	2.77	1.75	4.08
Male	<5 years	2011	2.74	1.72	4.07
Male	<5 years	2012	2.72	1.73	4.09
Male	<5 years	2013	2.72	1.74	4.06
Male	<5 years	2014	2.73	1.72	4.15
Male	<5 years	2015	2.73	1.69	4.25
Male	<5 years	2016	2.72	1.67	4.24
Male	<5 years	2017	2.71	1.65	4.33
Male	<5 years	2018	2.69	1.62	4.29
Male	<5 years	2019	2.64	1.56	4.19
Male	5-9 years	1990	0.6	0.24	1.35
Male	5-9 years	1991	1.18	0.58	2.33
Male	5-9 years	1992	1.71	0.91	3.15
Male	5-9 years	1993	2.18	1.21	3.91
Male	5-9 years	1994	2.56	1.47	4.28
Male	5-9 years	1995	2.82	1.67	4.94
Male	5-9 years	1996	2.97	1.77	5.14
Male	5-9 years	1997	3.1	1.81	5.32
Male	5-9 years	1998	3.21	1.86	5.42
Male	5-9 years	1999	3.31	1.92	5.7
Male	5-9 years	2000	3.4	1.91	5.88
Male	5-9 years	2001	3.47	2.01	5.84
Male	5-9 years	2002	3.54	2.07	5.71
Male	5-9 years	2003	3.58	2.14	5.61
Male	5-9 years	2004	3.61	2.21	5.56
Male	5-9 years	2005	3.59	2.21	5.54
Male	5-9 years	2006	3.53	2.21	5.36
Male	5-9 years	2007	3.42	2.16	5.24
Male	5-9 years	2008	3.29	2.05	5.06
Male	5-9 years	2009	3.16	1.95	4.9
Male	5-9 years	2010	3.07	1.84	4.88
Male	5-9 years	2011	2.98	1.78	4.78
Male	5-9 years	2012	2.86	1.7	4.65
Male	5-9 years	2013	2.74	1.6	4.54
Male	5-9 years	2014	2.63	1.52	4.51
Male	5-9 years	2015	2.57	1.43	4.54
Male	5-9 years	2016	2.55	1.39	4.44
Male	5-9 years	2017	2.54	1.34	4.45
Male	5-9 years	2018	2.57	1.34	4.59
Male	5-9 years	2019	2.62	1.35	4.58
Male	10-14 years	1990	0.3	0.11	0.73
Male	10-14 years	1991	0.54	0.24	1.11
Male	10-14 years	1992	0.77	0.38	1.44
Male	10-14 years	1993	0.97	0.52	1.72
Male	10-14 years	1994	1.14	0.63	2.02
Male	10-14 years	1995	1.27	0.7	2.32
Male	10-14 years	1996	1.39	0.77	2.53
Male	10-14 years	1997	1.53	0.87	2.71
Male	10-14 years	1998	1.66	0.95	2.87
Male	10-14 years	1999	1.77	1.01	3.03
Male	10-14 years	2000	1.84	1.01	3.09
Male	10-14 years	2001	1.87	1.06	3.09
Male	10-14 years	2002	1.89	1.11	3.05
Male	10-14 years	2003	1.91	1.12	3.05
Male	10-14 years	2004	1.91	1.14	3.04
Male	10-14 years	2005	1.9	1.12	3.02
Male	10-14 years	2006	1.88	1.12	2.93
Male	10-14 years	2007	1.86	1.11	2.89
Male	10-14 years	2008	1.83	1.06	2.91
Male	10-14 years	2009	1.81	1	3
Male	10-14 years	2010	1.78	0.95	3.06
Male	10-14 years	2011	1.7	0.92	2.94
Male	10-14 years	2012	1.57	0.84	2.68
Male	10-14 years	2013	1.41	0.74	2.44
Male	10-14 years	2014	1.28	0.66	2.24
Male	10-14 years	2015	1.21	0.62	2.2
Male	10-14 years	2016	1.33	0.65	2.43
Male	10-14 years	2017	1.46	0.68	2.73
Male	10-14 years	2018	1.46	0.65	2.73
Male	10-14 years	2019	1.4	0.61	2.62
Male	15-19 years	1990	0.41	0.16	0.96
Male	15-19 years	1991	0.74	0.34	1.42
Male	15-19 years	1992	1.06	0.55	1.9
Male	15-19 years	1993	1.36	0.75	2.3
Male	15-19 years	1994	1.62	0.94	2.77
Male	15-19 years	1995	1.83	1.03	3.14
Male	15-19 years	1996	2.07	1.2	3.57
Male	15-19 years	1997	2.38	1.4	4.1
Male	15-19 years	1998	2.72	1.59	4.61
Male	15-19 years	1999	3.02	1.75	5.17
Male	15-19 years	2000	3.25	1.87	5.61
Male	15-19 years	2001	3.4	2	5.68
Male	15-19 years	2002	3.52	2.08	5.72
Male	15-19 years	2003	3.6	2.14	5.65
Male	15-19 years	2004	3.64	2.15	5.66
Male	15-19 years	2005	3.63	2.16	5.77
Male	15-19 years	2006	3.57	2.15	5.57
Male	15-19 years	2007	3.48	2.09	5.47
Male	15-19 years	2008	3.38	1.98	5.31
Male	15-19 years	2009	3.31	1.83	5.34
Male	15-19 years	2010	3.29	1.77	5.48
Male	15-19 years	2011	3.29	1.76	5.52
Male	15-19 years	2012	3.28	1.78	5.39
Male	15-19 years	2013	3.27	1.82	5.29
Male	15-19 years	2014	3.28	1.84	5.31
Male	15-19 years	2015	3.33	1.85	5.45
Male	15-19 years	2016	3.64	2.01	5.98
Male	15-19 years	2017	3.96	2.12	6.57
Male	15-19 years	2018	3.96	2.09	6.6
Male	15-19 years	2019	3.81	1.9	6.48
Male	<20 years	1990	0.52	0.22	1.18
Male	<20 years	1991	0.98	0.5	1.8
Male	<20 years	1992	1.4	0.82	2.38
Male	<20 years	1993	1.77	1.11	2.88
Male	<20 years	1994	2.06	1.37	3.25
Male	<20 years	1995	2.25	1.53	3.62
Male	<20 years	1996	2.4	1.65	3.77
Male	<20 years	1997	2.56	1.76	4.02
Male	<20 years	1998	2.71	1.86	4.25
Male	<20 years	1999	2.84	1.92	4.44
Male	<20 years	2000	2.94	1.92	4.68
Male	<20 years	2001	3.01	2.02	4.56
Male	<20 years	2002	3.07	2.12	4.52
Male	<20 years	2003	3.12	2.21	4.42
Male	<20 years	2004	3.13	2.25	4.24
Male	<20 years	2005	3.12	2.23	4.21
Male	<20 years	2006	3.07	2.24	4.08
Male	<20 years	2007	2.98	2.13	3.99
Male	<20 years	2008	2.88	2.05	3.92
Male	<20 years	2009	2.79	1.95	3.91
Male	<20 years	2010	2.73	1.85	3.98
Male	<20 years	2011	2.68	1.83	3.89
Male	<20 years	2012	2.61	1.77	3.8
Male	<20 years	2013	2.53	1.72	3.72
Male	<20 years	2014	2.48	1.64	3.67
Male	<20 years	2015	2.46	1.59	3.74
Male	<20 years	2016	2.55	1.6	3.93
Male	<20 years	2017	2.66	1.63	4.18
Male	<20 years	2018	2.66	1.62	4.12
Male	<20 years	2019	2.61	1.56	4.07
Female	<5 years	1990	0.82	0.36	1.79
Female	<5 years	1991	1.54	0.79	2.82
Female	<5 years	1992	2.2	1.22	3.75
Female	<5 years	1993	2.77	1.61	4.55
Female	<5 years	1994	3.22	1.94	5.28
Female	<5 years	1995	3.56	2.19	5.8
Female	<5 years	1996	3.83	2.39	6.31
Female	<5 years	1997	4.09	2.51	6.93
Female	<5 years	1998	4.36	2.68	7.33
Female	<5 years	1999	4.6	2.81	7.72
Female	<5 years	2000	4.8	2.9	7.99
Female	<5 years	2001	4.98	3.11	8
Female	<5 years	2002	5.14	3.24	7.93
Female	<5 years	2003	5.27	3.42	7.88
Female	<5 years	2004	5.36	3.48	7.91
Female	<5 years	2005	5.39	3.51	7.86
Female	<5 years	2006	5.34	3.59	7.73
Female	<5 years	2007	5.2	3.5	7.39
Female	<5 years	2008	5.02	3.36	7.19
Female	<5 years	2009	4.84	3.2	7.07
Female	<5 years	2010	4.71	3.01	7.01
Female	<5 years	2011	4.6	2.95	6.82
Female	<5 years	2012	4.48	2.88	6.63
Female	<5 years	2013	4.36	2.78	6.47
Female	<5 years	2014	4.26	2.76	6.55
Female	<5 years	2015	4.2	2.63	6.55
Female	<5 years	2016	4.19	2.61	6.58
Female	<5 years	2017	4.19	2.55	6.59
Female	<5 years	2018	4.12	2.5	6.53
Female	<5 years	2019	3.99	2.37	6.39
Female	5-9 years	1990	0.68	0.32	1.48
Female	5-9 years	1991	1.5	0.77	2.98
Female	5-9 years	1992	2.28	1.21	4.39
Female	5-9 years	1993	2.99	1.63	5.64
Female	5-9 years	1994	3.6	1.94	6.97
Female	5-9 years	1995	4.07	2.24	7.83
Female	5-9 years	1996	4.49	2.49	8.53
Female	5-9 years	1997	4.93	2.71	9.32
Female	5-9 years	1998	5.39	2.92	10.18
Female	5-9 years	1999	5.83	3.16	10.99
Female	5-9 years	2000	6.18	3.3	11.86
Female	5-9 years	2001	6.43	3.56	11.51
Female	5-9 years	2002	6.64	3.8	11.06
Female	5-9 years	2003	6.78	3.98	10.81
Female	5-9 years	2004	6.87	4.16	10.69
Female	5-9 years	2005	6.89	4.19	10.84
Female	5-9 years	2006	6.81	4.18	10.37
Female	5-9 years	2007	6.62	4.14	10.17
Female	5-9 years	2008	6.36	3.98	9.72
Female	5-9 years	2009	6.1	3.8	9.43
Female	5-9 years	2010	5.9	3.54	9.28
Female	5-9 years	2011	5.72	3.5	9.05
Female	5-9 years	2012	5.52	3.34	8.85
Female	5-9 years	2013	5.34	3.17	8.68
Female	5-9 years	2014	5.18	3.02	8.69
Female	5-9 years	2015	5.1	2.86	8.87
Female	5-9 years	2016	5.05	2.78	8.84
Female	5-9 years	2017	5.02	2.64	8.84
Female	5-9 years	2018	5.01	2.59	8.88
Female	5-9 years	2019	5.01	2.56	8.94
Female	10-14 years	1990	0.43	0.18	0.98
Female	10-14 years	1991	0.93	0.44	1.83
Female	10-14 years	1992	1.41	0.72	2.74
Female	10-14 years	1993	1.86	0.96	3.71
Female	10-14 years	1994	2.27	1.18	4.67
Female	10-14 years	1995	2.61	1.32	5.65
Female	10-14 years	1996	2.95	1.49	6.07
Female	10-14 years	1997	3.36	1.75	6.77
Female	10-14 years	1998	3.77	1.97	7.17
Female	10-14 years	1999	4.1	2.17	7.63
Female	10-14 years	2000	4.32	2.22	7.98
Female	10-14 years	2001	4.46	2.37	7.95
Female	10-14 years	2002	4.57	2.5	7.92
Female	10-14 years	2003	4.66	2.64	7.63
Female	10-14 years	2004	4.73	2.72	7.57
Female	10-14 years	2005	4.78	2.76	7.7
Female	10-14 years	2006	4.77	2.81	7.59
Female	10-14 years	2007	4.7	2.79	7.5
Female	10-14 years	2008	4.61	2.66	7.63
Female	10-14 years	2009	4.5	2.48	7.55
Female	10-14 years	2010	4.41	2.31	7.78
Female	10-14 years	2011	4.3	2.27	7.66
Female	10-14 years	2012	4.14	2.2	7.39
Female	10-14 years	2013	3.97	2.06	7.17
Female	10-14 years	2014	3.83	1.98	7.05
Female	10-14 years	2015	3.76	1.85	7.27
Female	10-14 years	2016	3.82	1.77	7.25
Female	10-14 years	2017	3.9	1.71	7.61
Female	10-14 years	2018	3.93	1.71	7.72
Female	10-14 years	2019	3.97	1.66	7.58
Female	15-19 years	1990	0.57	0.24	1.14
Female	15-19 years	1991	1.05	0.48	2.02
Female	15-19 years	1992	1.55	0.73	3.04
Female	15-19 years	1993	2.02	0.99	4.07
Female	15-19 years	1994	2.47	1.21	5.05
Female	15-19 years	1995	2.86	1.4	6.1
Female	15-19 years	1996	3.32	1.66	6.86
Female	15-19 years	1997	3.89	1.94	7.91
Female	15-19 years	1998	4.5	2.23	9.01
Female	15-19 years	1999	5.05	2.55	10.03
Female	15-19 years	2000	5.44	2.67	10.68
Female	15-19 years	2001	5.69	2.94	10.79
Female	15-19 years	2002	5.91	3.12	10.42
Female	15-19 years	2003	6.07	3.29	10.27
Female	15-19 years	2004	6.17	3.38	10.3
Female	15-19 years	2005	6.21	3.41	10.29
Female	15-19 years	2006	6.22	3.47	10.24
Female	15-19 years	2007	6.2	3.51	10.08
Female	15-19 years	2008	6.17	3.46	9.89
Female	15-19 years	2009	6.15	3.34	10.04
Female	15-19 years	2010	6.16	3.16	10.58
Female	15-19 years	2011	6.14	3.09	10.53
Female	15-19 years	2012	6.08	3.06	10.57
Female	15-19 years	2013	6.02	3	10.68
Female	15-19 years	2014	5.97	2.93	10.93
Female	15-19 years	2015	5.99	2.78	11.11
Female	15-19 years	2016	6.32	2.96	11.77
Female	15-19 years	2017	6.66	2.96	12.75
Female	15-19 years	2018	6.71	2.9	12.85
Female	15-19 years	2019	6.63	2.81	12.84
Female	<20 years	1990	0.63	0.3	1.31
Female	<20 years	1991	1.27	0.69	2.27
Female	<20 years	1992	1.88	1.08	3.3
Female	<20 years	1993	2.44	1.48	4.38
Female	<20 years	1994	2.92	1.81	5.23
Female	<20 years	1995	3.3	2.04	6.15
Female	<20 years	1996	3.67	2.32	6.75
Female	<20 years	1997	4.08	2.6	7.29
Female	<20 years	1998	4.5	2.82	8.04
Female	<20 years	1999	4.89	3	8.94
Female	<20 years	2000	5.17	3.15	9.27
Female	<20 years	2001	5.38	3.42	8.79
Female	<20 years	2002	5.55	3.64	8.62
Female	<20 years	2003	5.68	3.85	8.5
Female	<20 years	2004	5.77	4.01	8.18
Female	<20 years	2005	5.82	3.99	8.06
Female	<20 years	2006	5.78	4.05	8.03
Female	<20 years	2007	5.68	4	7.75
Female	<20 years	2008	5.54	3.87	7.65
Female	<20 years	2009	5.4	3.7	7.83
Female	<20 years	2010	5.29	3.5	7.95
Female	<20 years	2011	5.19	3.45	7.87
Female	<20 years	2012	5.05	3.36	7.75
Female	<20 years	2013	4.91	3.19	7.64
Female	<20 years	2014	4.8	3.03	7.6
Female	<20 years	2015	4.75	2.92	7.78
Female	<20 years	2016	4.83	2.91	7.93
Female	<20 years	2017	4.92	2.83	8.21
Female	<20 years	2018	4.92	2.77	8.08
Female	<20 years	2019	4.88	2.68	8.08
