# Supplementary material for: Global burden of multidrug-resistant tuberculosis in children and adolescents
Source: Pediatr Res. 2025 Feb 11;98(3):901–8. doi: 10.1038/s41390-025-03917-1 (PMC12507668; doi:10.1038/s41390-025-03917-1)
Supplement: Supplementary file 7 — Table S2C [file 41390_2025_3917_MOESM7_ESM.xlsx]

## Sheet: Sheet1
Table S2C-Death rate (per 100,000) of children and adolescents MDR-TB globally with different sex and in age groups from 1990 to 2019
sex	age	year	value	lower limit	upper limit
Both	<5 years	1990	0.31	0.1	0.73
Both	5-9 years	1990	0.03	0.01	0.07
Both	10-14 years	1990	0.02	0.01	0.06
Both	15-19 years	1990	0.05	0.02	0.12
Both	<20 years	1990	0.11	0.04	0.26
Both	<5 years	1991	0.46	0.17	1.01
Both	5-9 years	1991	0.05	0.02	0.1
Both	10-14 years	1991	0.04	0.01	0.08
Both	15-19 years	1991	0.08	0.03	0.17
Both	<20 years	1991	0.16	0.06	0.36
Both	<5 years	1992	0.61	0.26	1.23
Both	5-9 years	1992	0.07	0.03	0.15
Both	10-14 years	1992	0.05	0.02	0.11
Both	15-19 years	1992	0.11	0.04	0.23
Both	<20 years	1992	0.22	0.09	0.46
Both	<5 years	1995	1.08	0.48	2.08
Both	5-9 years	1995	0.14	0.06	0.29
Both	10-14 years	1995	0.11	0.05	0.22
Both	15-19 years	1995	0.22	0.1	0.46
Both	<20 years	1993	0.28	0.13	0.57
Both	<5 years	1999	1.39	0.6	2.59
Both	5-9 years	1999	0.21	0.09	0.41
Both	10-14 years	1999	0.17	0.07	0.32
Both	15-19 years	1999	0.37	0.16	0.73
Both	<20 years	1994	0.34	0.15	0.67
Both	<5 years	1993	0.77	0.34	1.53
Both	5-9 years	1993	0.09	0.04	0.19
Both	10-14 years	1993	0.07	0.03	0.14
Both	15-19 years	1993	0.14	0.06	0.3
Both	<20 years	1995	0.4	0.18	0.78
Both	<5 years	1994	0.93	0.41	1.82
Both	5-9 years	1994	0.12	0.05	0.23
Both	10-14 years	1994	0.09	0.04	0.18
Both	15-19 years	1994	0.18	0.08	0.38
Both	<20 years	1996	0.45	0.2	0.89
Both	<5 years	1997	1.27	0.55	2.44
Both	5-9 years	1997	0.18	0.08	0.38
Both	10-14 years	1997	0.14	0.06	0.28
Both	15-19 years	1997	0.29	0.12	0.61
Both	<20 years	1997	0.48	0.21	0.91
Both	<5 years	2003	1.36	0.61	2.46
Both	5-9 years	2003	0.2	0.09	0.37
Both	10-14 years	2003	0.17	0.08	0.3
Both	15-19 years	2003	0.39	0.18	0.68
Both	<20 years	1998	0.51	0.22	0.95
Both	<5 years	1996	1.21	0.53	2.33
Both	5-9 years	1996	0.17	0.07	0.35
Both	10-14 years	1996	0.13	0.06	0.26
Both	15-19 years	1996	0.26	0.11	0.54
Both	<20 years	1999	0.54	0.23	1.01
Both	<5 years	1998	1.34	0.59	2.54
Both	5-9 years	1998	0.2	0.08	0.4
Both	10-14 years	1998	0.15	0.07	0.3
Both	15-19 years	1998	0.33	0.14	0.68
Both	<20 years	2000	0.55	0.24	1
Both	<5 years	2000	1.41	0.6	2.54
Both	5-9 years	2000	0.22	0.09	0.41
Both	10-14 years	2000	0.18	0.08	0.34
Both	15-19 years	2000	0.39	0.17	0.74
Both	<20 years	2001	0.55	0.24	0.98
Both	<5 years	2007	1.18	0.55	2.11
Both	5-9 years	2007	0.19	0.09	0.34
Both	10-14 years	2007	0.16	0.08	0.29
Both	15-19 years	2007	0.35	0.17	0.6
Both	<20 years	2002	0.54	0.24	0.96
Both	<5 years	2001	1.4	0.61	2.5
Both	5-9 years	2001	0.22	0.1	0.41
Both	10-14 years	2001	0.18	0.08	0.34
Both	15-19 years	2001	0.39	0.17	0.71
Both	<20 years	2003	0.53	0.24	0.94
Both	<5 years	2002	1.39	0.62	2.51
Both	5-9 years	2002	0.21	0.09	0.39
Both	10-14 years	2002	0.18	0.08	0.32
Both	15-19 years	2002	0.38	0.17	0.69
Both	<20 years	2004	0.52	0.24	0.94
Both	<5 years	2004	1.32	0.61	2.34
Both	5-9 years	2004	0.21	0.09	0.38
Both	10-14 years	2004	0.17	0.08	0.3
Both	15-19 years	2004	0.39	0.18	0.68
Both	<20 years	2005	0.52	0.24	0.9
Both	<5 years	2005	1.28	0.58	2.27
Both	5-9 years	2005	0.21	0.1	0.38
Both	10-14 years	2005	0.17	0.08	0.31
Both	15-19 years	2005	0.39	0.19	0.66
Both	<20 years	2006	0.5	0.23	0.88
Both	<5 years	2011	0.98	0.45	1.75
Both	5-9 years	2011	0.15	0.07	0.28
Both	10-14 years	2011	0.14	0.06	0.27
Both	15-19 years	2011	0.31	0.14	0.58
Both	<20 years	2007	0.48	0.23	0.84
Both	<5 years	2006	1.24	0.57	2.21
Both	5-9 years	2006	0.2	0.1	0.36
Both	10-14 years	2006	0.17	0.08	0.3
Both	15-19 years	2006	0.37	0.18	0.64
Both	<20 years	2008	0.46	0.22	0.81
Both	<5 years	2008	1.13	0.52	2
Both	5-9 years	2008	0.18	0.09	0.32
Both	10-14 years	2008	0.16	0.07	0.28
Both	15-19 years	2008	0.34	0.16	0.59
Both	<20 years	2009	0.44	0.21	0.78
Both	<5 years	2015	0.83	0.38	1.53
Both	5-9 years	2015	0.12	0.06	0.23
Both	10-14 years	2015	0.12	0.05	0.24
Both	15-19 years	2015	0.28	0.12	0.51
Both	<20 years	2010	0.42	0.2	0.74
Both	<5 years	2009	1.08	0.49	1.91
Both	5-9 years	2009	0.17	0.08	0.31
Both	10-14 years	2009	0.15	0.07	0.28
Both	15-19 years	2009	0.33	0.16	0.58
Both	<20 years	2011	0.4	0.18	0.72
Both	<5 years	2010	1.02	0.48	1.82
Both	5-9 years	2010	0.16	0.07	0.29
Both	10-14 years	2010	0.15	0.07	0.27
Both	15-19 years	2010	0.32	0.15	0.58
Both	<20 years	2012	0.39	0.17	0.7
Both	<5 years	2012	0.94	0.43	1.68
Both	5-9 years	2012	0.15	0.07	0.28
Both	10-14 years	2012	0.13	0.06	0.25
Both	15-19 years	2012	0.3	0.13	0.56
Both	<20 years	2013	0.38	0.17	0.67
Both	<5 years	2013	0.91	0.41	1.66
Both	5-9 years	2013	0.14	0.06	0.26
Both	10-14 years	2013	0.13	0.06	0.24
Both	15-19 years	2013	0.3	0.13	0.56
Both	<20 years	2014	0.36	0.16	0.65
Both	<5 years	2019	0.62	0.28	1.14
Both	5-9 years	2019	0.11	0.05	0.19
Both	10-14 years	2019	0.1	0.04	0.19
Both	15-19 years	2019	0.26	0.11	0.48
Both	<20 years	2015	0.34	0.16	0.64
Both	<5 years	2014	0.87	0.39	1.59
Both	5-9 years	2014	0.13	0.06	0.23
Both	10-14 years	2014	0.13	0.06	0.24
Both	15-19 years	2014	0.3	0.13	0.55
Both	<20 years	2016	0.32	0.15	0.6
Both	<5 years	2017	0.71	0.32	1.32
Both	5-9 years	2017	0.12	0.05	0.22
Both	10-14 years	2017	0.11	0.05	0.2
Both	15-19 years	2017	0.26	0.11	0.46
Both	<20 years	2017	0.3	0.14	0.56
Both	<5 years	2016	0.77	0.35	1.45
Both	5-9 years	2016	0.12	0.05	0.23
Both	10-14 years	2016	0.12	0.05	0.21
Both	15-19 years	2016	0.26	0.12	0.47
Both	<20 years	2018	0.29	0.13	0.52
Both	<5 years	2018	0.66	0.3	1.2
Both	5-9 years	2018	0.11	0.05	0.2
Both	10-14 years	2018	0.11	0.05	0.2
Both	15-19 years	2018	0.26	0.12	0.49
Both	<20 years	2019	0.27	0.12	0.49
Male	<5 years	1990	0.3	0.1	0.73
Male	5-9 years	1990	0.03	0.01	0.07
Male	10-14 years	1990	0.02	0.01	0.06
Male	15-19 years	1990	0.05	0.02	0.12
Male	<20 years	1990	0.11	0.04	0.26
Male	<5 years	1991	0.45	0.17	1.01
Male	5-9 years	1991	0.05	0.02	0.1
Male	10-14 years	1991	0.04	0.01	0.08
Male	15-19 years	1991	0.07	0.03	0.16
Male	<20 years	1991	0.16	0.06	0.35
Male	<5 years	1992	0.6	0.25	1.23
Male	5-9 years	1992	0.07	0.03	0.14
Male	10-14 years	1992	0.05	0.02	0.1
Male	15-19 years	1992	0.11	0.05	0.23
Male	<20 years	1992	0.22	0.09	0.44
Male	<5 years	1995	1.03	0.45	2
Male	5-9 years	1995	0.13	0.06	0.24
Male	10-14 years	1995	0.1	0.05	0.2
Male	15-19 years	1995	0.21	0.1	0.43
Male	<20 years	1995	0.38	0.17	0.75
Male	<5 years	1999	1.31	0.58	2.5
Male	5-9 years	1999	0.18	0.08	0.33
Male	10-14 years	1999	0.15	0.07	0.29
Male	15-19 years	1999	0.36	0.16	0.69
Male	<20 years	1999	0.51	0.22	0.93
Male	<5 years	1993	0.74	0.33	1.45
Male	5-9 years	1993	0.09	0.04	0.17
Male	10-14 years	1993	0.07	0.03	0.13
Male	15-19 years	1993	0.14	0.06	0.28
Male	<20 years	1993	0.27	0.12	0.54
Male	<5 years	1994	0.89	0.39	1.74
Male	5-9 years	1994	0.11	0.05	0.2
Male	10-14 years	1994	0.08	0.04	0.16
Male	15-19 years	1994	0.18	0.08	0.35
Male	<20 years	1994	0.33	0.15	0.64
Male	<5 years	1997	1.21	0.52	2.34
Male	5-9 years	1997	0.16	0.07	0.31
Male	10-14 years	1997	0.13	0.06	0.25
Male	15-19 years	1997	0.28	0.12	0.56
Male	<20 years	1997	0.45	0.2	0.86
Male	<5 years	2003	1.27	0.57	2.27
Male	5-9 years	2003	0.18	0.08	0.31
Male	10-14 years	2003	0.15	0.07	0.27
Male	15-19 years	2003	0.36	0.17	0.63
Male	<20 years	2003	0.49	0.22	0.87
Male	<5 years	1996	1.15	0.51	2.21
Male	5-9 years	1996	0.15	0.07	0.28
Male	10-14 years	1996	0.12	0.05	0.23
Male	15-19 years	1996	0.25	0.11	0.5
Male	<20 years	1996	0.43	0.19	0.83
Male	<5 years	1998	1.27	0.56	2.44
Male	5-9 years	1998	0.17	0.08	0.33
Male	10-14 years	1998	0.14	0.06	0.26
Male	15-19 years	1998	0.32	0.14	0.64
Male	<20 years	1998	0.48	0.21	0.9
Male	<5 years	2000	1.32	0.57	2.43
Male	5-9 years	2000	0.19	0.08	0.34
Male	10-14 years	2000	0.17	0.08	0.32
Male	15-19 years	2000	0.37	0.17	0.7
Male	<20 years	2000	0.52	0.23	0.94
Male	<5 years	2007	1.1	0.51	1.97
Male	5-9 years	2007	0.16	0.08	0.29
Male	10-14 years	2007	0.14	0.07	0.25
Male	15-19 years	2007	0.34	0.17	0.58
Male	<20 years	2007	0.44	0.21	0.78
Male	<5 years	2001	1.31	0.58	2.38
Male	5-9 years	2001	0.19	0.09	0.34
Male	10-14 years	2001	0.17	0.08	0.32
Male	15-19 years	2001	0.37	0.17	0.68
Male	<20 years	2001	0.52	0.23	0.91
Male	<5 years	2002	1.29	0.58	2.3
Male	5-9 years	2002	0.18	0.08	0.33
Male	10-14 years	2002	0.16	0.07	0.29
Male	15-19 years	2002	0.36	0.17	0.65
Male	<20 years	2002	0.5	0.23	0.88
Male	<5 years	2004	1.22	0.56	2.19
Male	5-9 years	2004	0.18	0.08	0.31
Male	10-14 years	2004	0.15	0.07	0.27
Male	15-19 years	2004	0.37	0.18	0.65
Male	<20 years	2004	0.49	0.23	0.85
Male	<5 years	2005	1.18	0.54	2.13
Male	5-9 years	2005	0.17	0.08	0.31
Male	10-14 years	2005	0.16	0.07	0.27
Male	15-19 years	2005	0.37	0.19	0.65
Male	<20 years	2005	0.48	0.23	0.84
Male	<5 years	2011	0.91	0.43	1.63
Male	5-9 years	2011	0.13	0.06	0.24
Male	10-14 years	2011	0.13	0.06	0.25
Male	15-19 years	2011	0.3	0.13	0.54
Male	<20 years	2011	0.38	0.18	0.67
Male	<5 years	2006	1.15	0.53	2.06
Male	5-9 years	2006	0.17	0.08	0.3
Male	10-14 years	2006	0.15	0.07	0.26
Male	15-19 years	2006	0.36	0.18	0.62
Male	<20 years	2006	0.46	0.22	0.81
Male	<5 years	2008	1.05	0.48	1.87
Male	5-9 years	2008	0.16	0.08	0.28
Male	10-14 years	2008	0.14	0.06	0.24
Male	15-19 years	2008	0.34	0.16	0.58
Male	<20 years	2008	0.43	0.2	0.75
Male	<5 years	2015	0.78	0.36	1.43
Male	5-9 years	2015	0.1	0.05	0.19
Male	10-14 years	2015	0.11	0.05	0.21
Male	15-19 years	2015	0.29	0.13	0.54
Male	<20 years	2015	0.33	0.15	0.6
Male	<5 years	2009	1	0.46	1.79
Male	5-9 years	2009	0.14	0.07	0.26
Male	10-14 years	2009	0.14	0.06	0.25
Male	15-19 years	2009	0.33	0.16	0.57
Male	<20 years	2009	0.41	0.2	0.72
Male	<5 years	2010	0.95	0.45	1.71
Male	5-9 years	2010	0.13	0.06	0.24
Male	10-14 years	2010	0.14	0.06	0.26
Male	15-19 years	2010	0.31	0.14	0.54
Male	<20 years	2010	0.39	0.19	0.69
Male	<5 years	2012	0.88	0.41	1.59
Male	5-9 years	2012	0.13	0.06	0.23
Male	10-14 years	2012	0.13	0.05	0.23
Male	15-19 years	2012	0.3	0.13	0.55
Male	<20 years	2012	0.36	0.17	0.65
Male	<5 years	2013	0.85	0.39	1.56
Male	5-9 years	2013	0.12	0.05	0.21
Male	10-14 years	2013	0.11	0.05	0.21
Male	15-19 years	2013	0.3	0.13	0.55
Male	<20 years	2013	0.35	0.16	0.63
Male	<5 years	2019	0.59	0.26	1.07
Male	5-9 years	2019	0.09	0.04	0.16
Male	10-14 years	2019	0.09	0.04	0.17
Male	15-19 years	2019	0.27	0.11	0.49
Male	<20 years	2019	0.26	0.12	0.46
Male	<5 years	2014	0.81	0.37	1.48
Male	5-9 years	2014	0.1	0.05	0.19
Male	10-14 years	2014	0.12	0.05	0.22
Male	15-19 years	2014	0.31	0.13	0.58
Male	<20 years	2014	0.34	0.16	0.62
Male	<5 years	2017	0.67	0.3	1.25
Male	5-9 years	2017	0.09	0.04	0.17
Male	10-14 years	2017	0.1	0.04	0.18
Male	15-19 years	2017	0.26	0.12	0.47
Male	<20 years	2017	0.28	0.13	0.52
Male	<5 years	2016	0.73	0.33	1.38
Male	5-9 years	2016	0.1	0.04	0.18
Male	10-14 years	2016	0.1	0.05	0.19
Male	15-19 years	2016	0.27	0.12	0.49
Male	<20 years	2016	0.3	0.14	0.57
Male	<5 years	2018	0.62	0.28	1.16
Male	5-9 years	2018	0.09	0.04	0.16
Male	10-14 years	2018	0.1	0.04	0.18
Male	15-19 years	2018	0.27	0.12	0.51
Male	<20 years	2018	0.27	0.12	0.49
Female	<5 years	1990	0.31	0.1	0.73
Female	5-9 years	1990	0.03	0.01	0.07
Female	10-14 years	1990	0.03	0.01	0.06
Female	15-19 years	1990	0.05	0.02	0.12
Female	<20 years	1990	0.11	0.04	0.26
Female	<5 years	1991	0.46	0.17	1
Female	5-9 years	1991	0.05	0.02	0.11
Female	10-14 years	1991	0.04	0.01	0.09
Female	15-19 years	1991	0.08	0.03	0.18
Female	<20 years	1991	0.17	0.06	0.37
Female	<5 years	1992	0.63	0.26	1.28
Female	5-9 years	1992	0.07	0.03	0.15
Female	10-14 years	1992	0.06	0.02	0.12
Female	15-19 years	1992	0.11	0.04	0.23
Female	<20 years	1992	0.23	0.09	0.47
Female	<5 years	1995	1.14	0.49	2.21
Female	5-9 years	1995	0.16	0.06	0.36
Female	10-14 years	1995	0.12	0.05	0.26
Female	15-19 years	1995	0.23	0.1	0.51
Female	<20 years	1995	0.43	0.19	0.85
Female	<5 years	1999	1.48	0.62	2.84
Female	5-9 years	1999	0.24	0.09	0.51
Female	10-14 years	1999	0.19	0.08	0.38
Female	15-19 years	1999	0.38	0.15	0.77
Female	<20 years	1999	0.58	0.24	1.11
Female	<5 years	1993	0.79	0.34	1.62
Female	5-9 years	1993	0.09	0.04	0.22
Female	10-14 years	1993	0.07	0.03	0.15
Female	15-19 years	1993	0.15	0.06	0.32
Female	<20 years	1993	0.29	0.12	0.6
Female	<5 years	1994	0.97	0.42	1.89
Female	5-9 years	1994	0.13	0.05	0.29
Female	10-14 years	1994	0.1	0.04	0.21
Female	15-19 years	1994	0.19	0.08	0.42
Female	<20 years	1994	0.36	0.16	0.7
Female	<5 years	1997	1.34	0.58	2.58
Female	5-9 years	1997	0.21	0.08	0.47
Female	10-14 years	1997	0.15	0.07	0.32
Female	15-19 years	1997	0.3	0.12	0.67
Female	<20 years	1997	0.51	0.22	1
Female	<5 years	2003	1.47	0.65	2.7
Female	5-9 years	2003	0.24	0.1	0.44
Female	10-14 years	2003	0.18	0.08	0.33
Female	15-19 years	2003	0.41	0.18	0.74
Female	<20 years	2003	0.58	0.26	1.05
Female	<5 years	1996	1.28	0.55	2.46
Female	5-9 years	1996	0.19	0.07	0.43
Female	10-14 years	1996	0.14	0.06	0.29
Female	15-19 years	1996	0.27	0.11	0.6
Female	<20 years	1996	0.48	0.21	0.96
Female	<5 years	1998	1.42	0.61	2.71
Female	5-9 years	1998	0.23	0.09	0.5
Female	10-14 years	1998	0.17	0.07	0.35
Female	15-19 years	1998	0.34	0.14	0.72
Female	<20 years	1998	0.55	0.24	1.04
Female	<5 years	2000	1.5	0.64	2.87
Female	5-9 years	2000	0.25	0.1	0.51
Female	10-14 years	2000	0.2	0.09	0.39
Female	15-19 years	2000	0.41	0.17	0.8
Female	<20 years	2000	0.59	0.25	1.1
Female	<5 years	2007	1.27	0.59	2.32
Female	5-9 years	2007	0.22	0.1	0.4
Female	10-14 years	2007	0.18	0.09	0.34
Female	15-19 years	2007	0.35	0.17	0.62
Female	<20 years	2007	0.51	0.24	0.91
Female	<5 years	2001	1.49	0.64	2.85
Female	5-9 years	2001	0.26	0.1	0.49
Female	10-14 years	2001	0.2	0.09	0.38
Female	15-19 years	2001	0.41	0.17	0.77
Female	<20 years	2001	0.59	0.26	1.08
Female	<5 years	2002	1.48	0.65	2.77
Female	5-9 years	2002	0.24	0.11	0.46
Female	10-14 years	2002	0.19	0.09	0.35
Female	15-19 years	2002	0.4	0.17	0.73
Female	<20 years	2002	0.58	0.26	1.07
Female	<5 years	2004	1.42	0.65	2.62
Female	5-9 years	2004	0.24	0.11	0.44
Female	10-14 years	2004	0.18	0.08	0.33
Female	15-19 years	2004	0.4	0.18	0.72
Female	<20 years	2004	0.57	0.26	1.03
Female	<5 years	2005	1.37	0.62	2.52
Female	5-9 years	2005	0.25	0.11	0.46
Female	10-14 years	2005	0.19	0.09	0.35
Female	15-19 years	2005	0.4	0.19	0.69
Female	<20 years	2005	0.56	0.26	1
Female	<5 years	2011	1.05	0.48	1.92
Female	5-9 years	2011	0.18	0.08	0.34
Female	10-14 years	2011	0.15	0.07	0.29
Female	15-19 years	2011	0.32	0.14	0.62
Female	<20 years	2011	0.44	0.2	0.76
Female	<5 years	2006	1.33	0.62	2.47
Female	5-9 years	2006	0.24	0.11	0.44
Female	10-14 years	2006	0.19	0.09	0.34
Female	15-19 years	2006	0.37	0.18	0.65
Female	<20 years	2006	0.54	0.26	0.97
Female	<5 years	2008	1.21	0.57	2.21
Female	5-9 years	2008	0.21	0.09	0.4
Female	10-14 years	2008	0.18	0.08	0.33
Female	15-19 years	2008	0.34	0.16	0.6
Female	<20 years	2008	0.49	0.23	0.88
Female	<5 years	2015	0.88	0.4	1.62
Female	5-9 years	2015	0.15	0.06	0.27
Female	10-14 years	2015	0.14	0.06	0.27
Female	15-19 years	2015	0.27	0.11	0.49
Female	<20 years	2015	0.36	0.16	0.68
Female	<5 years	2009	1.16	0.53	2.11
Female	5-9 years	2009	0.2	0.09	0.37
Female	10-14 years	2009	0.17	0.08	0.32
Female	15-19 years	2009	0.33	0.15	0.59
Female	<20 years	2009	0.47	0.22	0.85
Female	<5 years	2010	1.1	0.51	1.98
Female	5-9 years	2010	0.18	0.08	0.35
Female	10-14 years	2010	0.16	0.07	0.3
Female	15-19 years	2010	0.33	0.14	0.61
Female	<20 years	2010	0.45	0.21	0.81
Female	<5 years	2012	1.01	0.45	1.86
Female	5-9 years	2012	0.17	0.07	0.32
Female	10-14 years	2012	0.14	0.06	0.27
Female	15-19 years	2012	0.31	0.13	0.58
Female	<20 years	2012	0.42	0.19	0.76
Female	<5 years	2013	0.97	0.44	1.82
Female	5-9 years	2013	0.16	0.07	0.31
Female	10-14 years	2013	0.14	0.06	0.27
Female	15-19 years	2013	0.3	0.13	0.58
Female	<20 years	2013	0.4	0.18	0.72
Female	<5 years	2019	0.65	0.29	1.2
Female	5-9 years	2019	0.13	0.05	0.25
Female	10-14 years	2019	0.12	0.05	0.22
Female	15-19 years	2019	0.25	0.1	0.46
Female	<20 years	2019	0.29	0.13	0.53
Female	<5 years	2014	0.92	0.41	1.69
Female	5-9 years	2014	0.15	0.07	0.29
Female	10-14 years	2014	0.14	0.06	0.26
Female	15-19 years	2014	0.28	0.12	0.53
Female	<20 years	2014	0.38	0.17	0.7
Female	<5 years	2017	0.74	0.34	1.39
Female	5-9 years	2017	0.14	0.06	0.27
Female	10-14 years	2017	0.12	0.05	0.23
Female	15-19 years	2017	0.25	0.11	0.46
Female	<20 years	2017	0.32	0.15	0.59
Female	<5 years	2016	0.81	0.37	1.52
Female	5-9 years	2016	0.15	0.06	0.28
Female	10-14 years	2016	0.13	0.06	0.24
Female	15-19 years	2016	0.26	0.11	0.47
Female	<20 years	2016	0.34	0.16	0.64
Female	<5 years	2018	0.69	0.31	1.28
Female	5-9 years	2018	0.13	0.06	0.26
Female	10-14 years	2018	0.12	0.05	0.23
Female	15-19 years	2018	0.25	0.11	0.48
Female	<20 years	2018	0.3	0.14	0.56
