# Supplementary material for: Global burden of multidrug-resistant tuberculosis in children and adolescents
Source: Pediatr Res. 2025 Feb 11;98(3):901–8. doi: 10.1038/s41390-025-03917-1 (PMC12507668; doi:10.1038/s41390-025-03917-1)
Supplement: Supplementary file 8 — Table S2D [file 41390_2025_3917_MOESM8_ESM.xlsx]

## Sheet: Sheet1
Table S2D-DALYs rate (per 100,000) of children and adolescents MDR-TB globally with different sex and in age groups from 1990 to 2019
sex	age	year	value	lower limit	upper limit
Both	<5 years	1990	27.04	8.91	64.06
Both	5-9 years	1990	2.63	0.98	5.96
Both	10-14 years	1990	2.03	0.72	4.67
Both	15-19 years	1990	3.73	1.31	8.78
Both	<20 years	1990	9.53	3.23	22.16
Both	<5 years	1992	54.45	23.37	108.57
Both	5-9 years	1992	6.13	2.71	12.82
Both	10-14 years	1992	4.43	1.94	9.01
Both	15-19 years	1992	8.19	3.53	16.97
Both	<20 years	1992	19.51	8.38	39.03
Both	<5 years	1991	40.31	15.24	89.25
Both	5-9 years	1991	4.21	1.76	9.07
Both	10-14 years	1991	3.12	1.26	6.79
Both	15-19 years	1991	5.69	2.27	12.78
Both	<20 years	1991	14.3	5.58	31.63
Both	<5 years	1998	118.11	52.49	222.84
Both	5-9 years	1998	17.72	7.9	34.82
Both	10-14 years	1998	12.43	5.82	24.3
Both	15-19 years	1998	24.59	10.89	50.39
Both	<20 years	1998	44.03	19.74	81.24
Both	<5 years	1994	81.84	36.81	160.28
Both	5-9 years	1994	10.49	4.87	20.77
Both	10-14 years	1994	7.48	3.5	14.6
Both	15-19 years	1994	13.69	6.35	27.9
Both	<20 years	1994	29.78	13.47	57.42
Both	<5 years	1993	67.83	30.69	134.39
Both	5-9 years	1993	8.19	3.79	16.6
Both	10-14 years	1993	5.8	2.69	11.69
Both	15-19 years	1993	10.87	4.93	22.48
Both	<20 years	1993	24.52	11.19	49.39
Both	<5 years	1995	95.7	42.97	182.66
Both	5-9 years	1995	12.88	5.94	25.59
Both	10-14 years	1995	9.18	4.26	18.12
Both	15-19 years	1995	16.66	7.65	34.02
Both	<20 years	1995	34.97	15.95	66.17
Both	<5 years	1996	106.91	47.54	204.17
Both	5-9 years	1996	14.79	6.72	31.69
Both	10-14 years	1996	10.46	4.86	21.21
Both	15-19 years	1996	19.35	8.75	40.4
Both	<20 years	1996	39.12	17.61	76.35
Both	<5 years	2002	122.26	55.23	220.06
Both	5-9 years	2002	19	8.92	33.79
Both	10-14 years	2002	14.44	6.72	25.73
Both	15-19 years	2002	28.79	13.7	51.19
Both	<20 years	2002	46.49	21.12	80.67
Both	<5 years	1997	112.28	49.26	214.61
Both	5-9 years	1997	16.25	7.33	33.58
Both	10-14 years	1997	11.4	5.26	22.84
Both	15-19 years	1997	21.72	9.61	45.38
Both	<20 years	1997	41.43	18.57	77.69
Both	<5 years	1999	122.85	53.83	226.73
Both	5-9 years	1999	18.57	8.34	35.47
Both	10-14 years	1999	13.83	6.53	26.48
Both	15-19 years	1999	27.62	12.36	54.02
Both	<20 years	1999	46.35	20.39	84.85
Both	<5 years	2006	109.38	51.4	193.72
Both	5-9 years	2006	18.14	9.15	31.61
Both	10-14 years	2006	13.93	7.11	24.33
Both	15-19 years	2006	27.76	14.23	47.23
Both	<20 years	2006	42.86	20.98	74.42
Both	<5 years	2000	123.9	53.97	222.34
Both	5-9 years	2000	19.41	8.7	36.02
Both	10-14 years	2000	14.96	6.87	27.73
Both	15-19 years	2000	29.31	13.19	55.03
Both	<20 years	2000	47.38	20.83	84.77
Both	<5 years	2001	123.29	54.42	219.26
Both	5-9 years	2001	19.82	9	35.94
Both	10-14 years	2001	15.12	6.9	27.24
Both	15-19 years	2001	29.31	13.53	52.75
Both	<20 years	2001	47.29	21.42	83.05
Both	<5 years	2003	120.31	54.69	215.14
Both	5-9 years	2003	18.42	8.78	32.42
Both	10-14 years	2003	13.86	6.8	24.24
Both	15-19 years	2003	29.1	14.03	50.58
Both	<20 years	2003	45.8	21.06	79.46
Both	<5 years	2004	116.52	54.19	206.07
Both	5-9 years	2004	18.6	9.05	32.86
Both	10-14 years	2004	13.86	6.84	24.41
Both	15-19 years	2004	29.21	14.28	50.96
Both	<20 years	2004	44.97	21.43	79.09
Both	<5 years	2010	90.62	42.46	159.93
Both	5-9 years	2010	14.26	7.08	24.82
Both	10-14 years	2010	12.4	5.79	22.32
Both	15-19 years	2010	24.4	11.7	43.04
Both	<20 years	2010	36.21	17.45	63.27
Both	<5 years	2007	104.14	49.21	184.61
Both	5-9 years	2007	17.05	8.79	29.1
Both	10-14 years	2007	13.4	6.79	23.77
Both	15-19 years	2007	26.2	13.41	44.39
Both	<20 years	2007	40.85	20.42	71.17
Both	<5 years	2005	112.7	52.46	199.55
Both	5-9 years	2005	18.84	9.43	32.97
Both	10-14 years	2005	14.3	7.17	25.22
Both	15-19 years	2005	29.12	14.72	49.21
Both	<20 years	2005	44.22	21.44	76.5
Both	<5 years	2014	76.71	35.4	139.03
Both	5-9 years	2014	11.64	5.76	20.3
Both	10-14 years	2014	10.5	4.78	19.05
Both	15-19 years	2014	22.65	10.26	41.34
Both	<20 years	2014	31	14.53	55.39
Both	<5 years	2008	99.74	46.46	176.29
Both	5-9 years	2008	16.53	8.49	28.53
Both	10-14 years	2008	12.98	6.59	22.96
Both	15-19 years	2008	25.67	12.85	44.05
Both	<20 years	2008	39.45	19.42	68.32
Both	<5 years	2009	95.08	44.04	168.21
Both	5-9 years	2009	15.4	7.71	26.6
Both	10-14 years	2009	12.64	6.25	22.57
Both	15-19 years	2009	25.01	12.4	42.93
Both	<20 years	2009	37.81	18.23	66.37
Both	<5 years	2011	86.35	40.38	154.27
Both	5-9 years	2011	13.85	6.83	24.65
Both	10-14 years	2011	11.92	5.58	21.53
Both	15-19 years	2011	23.89	11.13	43.03
Both	<20 years	2011	34.77	16.21	60.39
Both	<5 years	2012	83.21	38.25	148.03
Both	5-9 years	2012	13.58	6.56	24.39
Both	10-14 years	2012	11.17	5.2	20.37
Both	15-19 years	2012	22.97	10.53	41.65
Both	<20 years	2012	33.48	15.34	59.07
Both	<5 years	2018	58.43	26.93	105.7
Both	5-9 years	2018	10.26	5	18.17
Both	10-14 years	2018	9.17	4.07	16.47
Both	15-19 years	2018	20.61	9.46	36.93
Both	<20 years	2018	24.92	11.74	44.31
Both	<5 years	2013	80.66	36.58	146.43
Both	5-9 years	2013	12.71	6.21	22.7
Both	10-14 years	2013	10.56	4.95	19.12
Both	15-19 years	2013	22.76	10.4	41.61
Both	<20 years	2013	32.38	14.98	57.59
Both	<5 years	2017	62.82	28.96	116.38
Both	5-9 years	2017	10.68	5.29	19.31
Both	10-14 years	2017	9.18	4.19	16.65
Both	15-19 years	2017	19.99	9.48	36.21
Both	<20 years	2017	26.09	12.22	48.24
Both	<5 years	2015	73.38	33.88	135.11
Both	5-9 years	2015	11.35	5.6	20.15
Both	10-14 years	2015	10.32	4.67	18.98
Both	15-19 years	2015	21.36	9.81	38.28
Both	<20 years	2015	29.67	14.08	54.29
Both	<5 years	2016	68.46	31.61	127.88
Both	5-9 years	2016	11.11	5.51	20.34
Both	10-14 years	2016	9.67	4.53	17.6
Both	15-19 years	2016	20.2	9.48	36.42
Both	<20 years	2016	27.88	13.36	51.73
Both	<5 years	2019	55.19	25.24	100.74
Both	5-9 years	2019	9.87	4.73	17.29
Both	10-14 years	2019	8.8	3.86	15.97
Both	15-19 years	2019	20.06	9.11	36.35
Both	<20 years	2019	23.7	10.99	41.46
Male	<5 years	1990	26.94	9.02	64.07
Male	5-9 years	1990	2.64	1	5.91
Male	10-14 years	1990	1.9	0.68	4.51
Male	15-19 years	1990	3.62	1.27	8.4
Male	<20 years	1990	9.48	3.25	22.36
Male	<5 years	1992	53.49	22.61	108.21
Male	5-9 years	1992	5.91	2.66	11.77
Male	10-14 years	1992	4.1	1.81	8.21
Male	15-19 years	1992	8.02	3.56	16.63
Male	<20 years	1992	19.14	8.19	37.89
Male	<5 years	1991	39.95	15.11	89.48
Male	5-9 years	1991	4.14	1.74	8.93
Male	10-14 years	1991	2.91	1.16	6.27
Male	15-19 years	1991	5.54	2.19	12.1
Male	<20 years	1991	14.14	5.46	30.55
Male	<5 years	1998	111.52	50	213.87
Male	5-9 years	1998	15.29	7.26	28.93
Male	10-14 years	1998	10.97	5.09	20.67
Male	15-19 years	1998	23.74	10.84	46.91
Male	<20 years	1998	41.19	18.82	76.42
Male	<5 years	1994	78.52	34.9	153.17
Male	5-9 years	1994	9.49	4.68	17.65
Male	10-14 years	1994	6.66	3.14	12.77
Male	15-19 years	1994	13.12	6.11	26.44
Male	<20 years	1994	28.37	13	54.61
Male	<5 years	1993	65.89	29.08	127.27
Male	5-9 years	1993	7.68	3.62	15.17
Male	10-14 years	1993	5.3	2.44	10.49
Male	15-19 years	1993	10.49	4.89	20.81
Male	<20 years	1993	23.73	10.7	46.42
Male	<5 years	1995	90.91	40.94	175.88
Male	5-9 years	1995	11.34	5.51	20.78
Male	10-14 years	1995	8.08	3.79	15.84
Male	15-19 years	1995	15.86	7.2	31.13
Male	<20 years	1995	32.92	15.04	63.88
Male	<5 years	1996	101.41	45.12	193.99
Male	5-9 years	1996	12.87	6.11	24.32
Male	10-14 years	1996	9.3	4.33	18.13
Male	15-19 years	1996	18.38	8.53	36.81
Male	<20 years	1996	36.74	16.74	70.24
Male	<5 years	2002	114.07	51.33	202.32
Male	5-9 years	2002	16.18	7.77	27.62
Male	10-14 years	2002	12.89	6.06	22.6
Male	15-19 years	2002	27.07	12.99	47.82
Male	<20 years	2002	42.93	19.78	74.47
Male	<5 years	1997	106.46	46.47	205.89
Male	5-9 years	1997	14.1	6.7	26.29
Male	10-14 years	1997	10.2	4.69	19.6
Male	15-19 years	1997	20.59	9.33	41.56
Male	<20 years	1997	38.87	17.37	73.16
Male	<5 years	1999	115.51	51.67	219.07
Male	5-9 years	1999	15.71	7.52	28.58
Male	10-14 years	1999	12.2	5.68	23.5
Male	15-19 years	1999	26.54	12.23	51.44
Male	<20 years	1999	43.12	19.31	78.72
Male	<5 years	2006	101.44	47.33	180.37
Male	5-9 years	2006	14.81	7.56	25.27
Male	10-14 years	2006	11.91	6.05	20.59
Male	15-19 years	2006	26.86	13.93	45.49
Male	<20 years	2006	39.32	18.98	68.18
Male	<5 years	2000	116.14	51.68	213.44
Male	5-9 years	2000	16.37	7.87	29.11
Male	10-14 years	2000	13.46	6.22	25.01
Male	15-19 years	2000	27.74	12.6	51.51
Male	<20 years	2000	43.92	19.52	79.11
Male	<5 years	2001	115.33	51.31	208.3
Male	5-9 years	2001	16.85	8.01	29.27
Male	10-14 years	2001	13.74	6.51	25
Male	15-19 years	2001	27.74	12.99	50.11
Male	<20 years	2001	43.83	20	77
Male	<5 years	2003	111.73	50.59	198.74
Male	5-9 years	2003	15.62	7.6	26.82
Male	10-14 years	2003	12.22	5.91	21.24
Male	15-19 years	2003	27.01	13.15	46.49
Male	<20 years	2003	42.03	19.35	73.13
Male	<5 years	2004	107.88	49.41	192.16
Male	5-9 years	2004	15.57	7.66	26.26
Male	10-14 years	2004	12.34	6	21.48
Male	15-19 years	2004	27.72	13.55	48
Male	<20 years	2004	41.3	19.58	71.84
Male	<5 years	2010	83.81	40	150.03
Male	5-9 years	2010	11.73	6.01	20.44
Male	10-14 years	2010	11.22	5.24	20.27
Male	15-19 years	2010	23.16	11.11	39.86
Male	<20 years	2010	33.23	16.15	58.15
Male	<5 years	2007	96.76	45.27	172.95
Male	5-9 years	2007	14.27	7.35	24.39
Male	10-14 years	2007	11.35	5.67	19.66
Male	15-19 years	2007	25.5	12.95	43.35
Male	<20 years	2007	37.61	18.65	65.49
Male	<5 years	2005	104.33	48.36	187.15
Male	5-9 years	2005	15.4	7.72	26.2
Male	10-14 years	2005	12.57	6.26	21.89
Male	15-19 years	2005	27.94	14.23	47.35
Male	<20 years	2005	40.54	19.67	70.8
Male	<5 years	2014	71.88	32.83	130.19
Male	5-9 years	2014	9.3	4.7	16.55
Male	10-14 years	2014	9.28	4.12	17.31
Male	15-19 years	2014	23.33	10.56	42.53
Male	<20 years	2014	29.02	13.52	51.43
Male	<5 years	2008	92.4	42.98	163.92
Male	5-9 years	2008	13.78	7.11	23.72
Male	10-14 years	2008	10.98	5.38	19.13
Male	15-19 years	2008	25.27	12.49	42.75
Male	<20 years	2008	36.31	17.63	62.85
Male	<5 years	2009	87.97	41.11	157.63
Male	5-9 years	2009	12.73	6.57	22.15
Male	10-14 years	2009	11.05	5.36	19.4
Male	15-19 years	2009	24.37	12.09	41.87
Male	<20 years	2009	34.77	17.01	61.05
Male	<5 years	2011	80.09	37.79	143.61
Male	5-9 years	2011	11.45	5.81	20.14
Male	10-14 years	2011	10.77	5.03	19.5
Male	15-19 years	2011	22.66	10.55	40.64
Male	<20 years	2011	31.97	15.24	56.05
Male	<5 years	2012	77.45	36.35	139.54
Male	5-9 years	2012	11.33	5.61	19.94
Male	10-14 years	2012	10.09	4.63	18.36
Male	15-19 years	2012	22.19	10.27	40.06
Male	<20 years	2012	30.97	14.55	54.4
Male	<5 years	2018	55.42	25.5	102.44
Male	5-9 years	2018	8.11	3.89	14.39
Male	10-14 years	2018	7.85	3.51	14.52
Male	15-19 years	2018	20.92	9.53	37.84
Male	<20 years	2018	23.35	10.76	41.35
Male	<5 years	2013	75.23	34.35	136.62
Male	5-9 years	2013	10.36	5.23	18.64
Male	10-14 years	2013	9.2	4.26	16.79
Male	15-19 years	2013	22.35	10.29	40.65
Male	<20 years	2013	29.95	13.85	52.91
Male	<5 years	2017	59.64	27.31	110.01
Male	5-9 years	2017	8.39	4.14	14.92
Male	10-14 years	2017	7.75	3.56	14.26
Male	15-19 years	2017	19.93	9.44	35.38
Male	<20 years	2017	24.32	11.29	44.15
Male	<5 years	2015	69.16	31.63	125.59
Male	5-9 years	2015	9.13	4.57	16.43
Male	10-14 years	2015	9.01	4.02	16.58
Male	15-19 years	2015	21.82	10.08	40.11
Male	<20 years	2015	27.81	13.03	50.46
Male	<5 years	2016	64.77	29.51	121.54
Male	5-9 years	2016	8.83	4.36	15.74
Male	10-14 years	2016	8.23	3.81	15.42
Male	15-19 years	2016	20.15	9.51	36.53
Male	<20 years	2016	25.98	12.16	47.78
Male	<5 years	2019	52.26	23.64	94.39
Male	5-9 years	2019	7.83	3.73	13.71
Male	10-14 years	2019	7.49	3.31	13.84
Male	15-19 years	2019	20.34	9.18	36.75
Male	<20 years	2019	22.18	10.2	38.86
Female	<5 years	1990	27.15	8.99	63.96
Female	5-9 years	1990	2.61	0.97	6.19
Female	10-14 years	1990	2.15	0.77	5.03
Female	15-19 years	1990	3.84	1.32	9.12
Female	<20 years	1990	9.58	3.24	21.93
Female	<5 years	1992	55.47	23.27	112.55
Female	5-9 years	1992	6.36	2.73	13.49
Female	10-14 years	1992	4.77	2.09	9.87
Female	15-19 years	1992	8.37	3.52	17.39
Female	<20 years	1992	19.91	8.49	40.85
Female	<5 years	1991	40.69	15.64	88.74
Female	5-9 years	1991	4.28	1.74	9.51
Female	10-14 years	1991	3.34	1.36	7.5
Female	15-19 years	1991	5.85	2.29	13.57
Female	<20 years	1991	14.46	5.59	31.85
Female	<5 years	1998	125.17	54.6	237.54
Female	5-9 years	1998	20.33	8.42	44.53
Female	10-14 years	1998	13.99	6.36	28.75
Female	15-19 years	1998	25.47	10.86	54.09
Female	<20 years	1998	47.05	20.81	88.94
Female	<5 years	1994	85.38	38.07	166.51
Female	5-9 years	1994	11.55	4.92	25.57
Female	10-14 years	1994	8.34	3.88	17.05
Female	15-19 years	1994	14.27	6.27	31.1
Female	<20 years	1994	31.26	13.98	60.34
Female	<5 years	1993	69.9	30.48	142.1
Female	5-9 years	1993	8.73	3.78	19.56
Female	10-14 years	1993	6.33	2.86	13.05
Female	15-19 years	1993	11.26	4.89	24.46
Female	<20 years	1993	25.36	11.35	52.05
Female	<5 years	1995	100.81	43.81	193.92
Female	5-9 years	1995	14.52	6.26	31.37
Female	10-14 years	1995	10.34	4.75	20.78
Female	15-19 years	1995	17.48	7.47	38.28
Female	<20 years	1995	37.13	16.65	72.84
Female	<5 years	1996	112.79	49.22	216.29
Female	5-9 years	1996	16.84	7.1	37.76
Female	10-14 years	1996	11.7	5.3	24.04
Female	15-19 years	1996	20.35	8.78	44.12
Female	<20 years	1996	41.64	18.44	81.52
Female	<5 years	2002	131.03	58.79	242.69
Female	5-9 years	2002	22.03	9.94	41.01
Female	10-14 years	2002	16.1	7.57	29.17
Female	15-19 years	2002	30.59	14.45	54.69
Female	<20 years	2002	50.29	23	91.17
Female	<5 years	1997	118.49	51.71	226.48
Female	5-9 years	1997	18.55	7.85	41.54
Female	10-14 years	1997	12.67	5.83	26.47
Female	15-19 years	1997	22.88	9.66	50.1
Female	<20 years	1997	44.15	19.53	85.68
Female	<5 years	1999	130.7	55.87	248.66
Female	5-9 years	1999	21.63	9.11	45.08
Female	10-14 years	1999	15.58	7.07	31.14
Female	15-19 years	1999	28.74	12.21	58.24
Female	<20 years	1999	49.79	21.63	93.55
Female	<5 years	2006	117.9	55.64	217.63
Female	5-9 years	2006	21.7	10.91	37.86
Female	10-14 years	2006	16.1	8.18	28.13
Female	15-19 years	2006	28.69	14.5	48.75
Female	<20 years	2006	46.65	22.82	82.76
Female	<5 years	2000	132.2	57.29	252.23
Female	5-9 years	2000	22.67	10.02	44.94
Female	10-14 years	2000	16.56	7.61	31.7
Female	15-19 years	2000	30.95	13.59	60.03
Female	<20 years	2000	51.07	22.62	94.02
Female	<5 years	2001	131.8	57.54	249.5
Female	5-9 years	2001	23	10.24	43.56
Female	10-14 years	2001	16.6	7.74	30.71
Female	15-19 years	2001	30.95	13.69	57.71
Female	<20 years	2001	50.98	22.64	92.39
Female	<5 years	2003	129.5	58.28	237.66
Female	5-9 years	2003	21.43	10.12	38.44
Female	10-14 years	2003	15.63	7.61	27.58
Female	15-19 years	2003	31.29	14.79	56.14
Female	<20 years	2003	49.82	22.97	89.27
Female	<5 years	2004	125.78	57.57	230.26
Female	5-9 years	2004	21.86	10.61	38.35
Female	10-14 years	2004	15.5	7.69	26.93
Female	15-19 years	2004	30.76	14.92	53.25
Female	<20 years	2004	48.88	23.03	87.05
Female	<5 years	2010	97.91	45.62	174.55
Female	5-9 years	2010	16.98	8.16	30.28
Female	10-14 years	2010	13.65	6.44	24.67
Female	15-19 years	2010	25.7	12.1	45.88
Female	<20 years	2010	39.39	18.53	68.59
Female	<5 years	2007	112.05	54.03	204.51
Female	5-9 years	2007	20.02	10.19	35.24
Female	10-14 years	2007	15.61	7.88	27.37
Female	15-19 years	2007	26.95	13.75	46.16
Female	<20 years	2007	44.3	22.03	78.08
Female	<5 years	2005	121.67	55.67	220.98
Female	5-9 years	2005	22.53	11.07	39.83
Female	10-14 years	2005	16.16	8.13	28.41
Female	15-19 years	2005	30.35	15.11	52.17
Female	<20 years	2005	48.14	23.29	85.24
Female	<5 years	2014	81.88	37.42	149.36
Female	5-9 years	2014	14.15	6.86	25.07
Female	10-14 years	2014	11.8	5.63	21.81
Female	15-19 years	2014	21.94	10.05	41.13
Female	<20 years	2014	33.11	15.24	60.13
Female	<5 years	2008	107.59	51.46	194.35
Female	5-9 years	2008	19.47	9.62	34.43
Female	10-14 years	2008	15.11	7.57	26.96
Female	15-19 years	2008	26.09	13.27	44.93
Female	<20 years	2008	42.8	21.14	75.11
Female	<5 years	2009	102.68	48.23	186.05
Female	5-9 years	2009	18.27	8.72	32.3
Female	10-14 years	2009	14.33	6.95	25.92
Female	15-19 years	2009	25.68	12.71	44.59
Female	<20 years	2009	41.04	19.55	72.89
Female	<5 years	2011	93.03	43.3	168.66
Female	5-9 years	2011	16.43	7.77	29.59
Female	10-14 years	2011	13.15	5.99	23.89
Female	15-19 years	2011	25.19	11.57	46.46
Female	<20 years	2011	37.76	17.6	65.7
Female	<5 years	2012	89.37	40.89	163.4
Female	5-9 years	2012	15.99	7.64	28.7
Female	10-14 years	2012	12.33	5.71	22.19
Female	15-19 years	2012	23.78	10.81	44.16
Female	<20 years	2012	36.16	16.97	64.35
Female	<5 years	2018	61.65	28.4	112.64
Female	5-9 years	2018	12.56	5.93	22.98
Female	10-14 years	2018	10.57	4.69	19.53
Female	15-19 years	2018	20.28	9.07	37.19
Female	<20 years	2018	26.59	12.72	48.35
Female	<5 years	2013	86.47	39.57	160.19
Female	5-9 years	2013	15.22	7.29	27.02
Female	10-14 years	2013	12.02	5.74	22.1
Female	15-19 years	2013	23.2	10.31	43.71
Female	<20 years	2013	34.98	16.21	61.91
Female	<5 years	2017	66.22	31.16	123.19
Female	5-9 years	2017	13.13	6.31	23.63
Female	10-14 years	2017	10.71	4.79	19.24
Female	15-19 years	2017	20.06	9.21	36.57
Female	<20 years	2017	27.97	13.29	51.05
Female	<5 years	2015	77.89	36	143.81
Female	5-9 years	2015	13.73	6.54	24.64
Female	10-14 years	2015	11.71	5.33	21.7
Female	15-19 years	2015	20.87	9.46	37.86
Female	<20 years	2015	31.66	14.82	58.31
Female	<5 years	2016	72.4	33.43	134.14
Female	5-9 years	2016	13.55	6.49	24.78
Female	10-14 years	2016	11.2	4.98	20.4
Female	15-19 years	2016	20.26	9.4	36.34
Female	<20 years	2016	29.89	14.23	55.29
Female	<5 years	2019	58.32	26.56	106.21
Female	5-9 years	2019	12.05	5.59	21.81
Female	10-14 years	2019	10.2	4.48	18.85
Female	15-19 years	2019	19.78	8.84	36.71
Female	<20 years	2019	25.32	11.79	45.67
