# Supplementary material for: Global burden of multidrug-resistant tuberculosis in children and adolescents
Source: Pediatr Res. 2025 Feb 11;98(3):901–8. doi: 10.1038/s41390-025-03917-1 (PMC12507668; doi:10.1038/s41390-025-03917-1)
Supplement: Supplementary file 9 — Table S3A [file 41390_2025_3917_MOESM9_ESM.xlsx]

## Sheet: Sheet1
Table S3A-MDR-TB-related incidence burden of Children and adolescents in 2019 in GBD super regions with different SDI levels
Location	2019 SDI	2019 rate	rate lower limit	rate upper limit	1990-2019 EAPC	EAPC lower limit	EAPC upper limit
Andean Latin America	0.63	2.01	1.06	3.58	0.84	-0.39	6.24
Australasia	0.84	0.08	0.03	0.16	1.53	-0.28	8.91
Caribbean	0.63	0.12	0.03	0.38	-0.23	-0.82	2.43
Central Asia	0.66	4.33	2.67	6.71	62.12	20.21	206.3
Central Europe	0.79	0.12	0.06	0.22	1.13	-0.15	4.91
Central Latin America	0.63	0.19	0.08	0.39	9.49	2.27	31.89
Central sub-Saharan Africa	0.47	3.65	0.94	10.92	5.07	0.11	32.8
East Asia	0.69	0.77	0.18	2.3	-0.55	-0.93	1.72
Eastern Europe	0.79	5.02	2.99	7.79	10.14	3.08	30.84
Eastern sub-Saharan Africa	0.41	3.58	2.07	6.15	27.03	10.28	69.51
High-income Asia Pacific	0.87	0.04	0.01	0.11	-0.48	-0.92	1.89
High-income North America	0.86	0.01	0.01	0.03	-0.77	-0.91	-0.45
North Africa and Middle East	0.66	0.39	0.2	0.74	5.62	1.66	15.59
Oceania	0.45	2.03	0.7	4.75	70.28	13.25	408.71
South Asia	0.54	5.01	1.69	10.85	36.81	6.79	180.78
Southeast Asia	0.64	1.93	0.95	3.55	3.97	0.51	15.77
Southern Latin America	0.72	0.13	0.03	0.42	1.71	-0.59	18.37
Southern sub-Saharan Africa	0.64	12.95	6.12	26.95	9.32	1.82	42.83
Tropical Latin America	0.64	0.33	0.07	0.97	29.83	3.41	259.83
Western Europe	0.84	0.11	0.06	0.16	0.43	-0.22	1.76
Western sub-Saharan Africa	0.45	2.27	1.14	4.49	3.88	0.89	11.53
Note: The red number in parentheses is the negative value of that number
