# Supplementary material for: Global burden of multidrug-resistant tuberculosis in children and adolescents
Source: Pediatr Res. 2025 Feb 11;98(3):901–8. doi: 10.1038/s41390-025-03917-1 (PMC12507668; doi:10.1038/s41390-025-03917-1)
Supplement: Supplementary file 10 — Table S3B [file 41390_2025_3917_MOESM10_ESM.xlsx]

## Sheet: Sheet1
Table S3B-MDR-TB-related death burden of Children and adolescents in 2019 in GBD super regions with different SDI levels
Location	2019 SDI	2019 rate	rate lower limit	rate upper limit	1990-2019 EAPC	EAPC lower limit	EAPC upper limit
Andean Latin America	0.63	0.13	0.05	0.29	-0.61	-0.87	0.55
Australasia	0.84	0	0	0	0.04	-0.73	4.25
Caribbean	0.63	0.02	0	0.06	-0.66	-0.95	1.33
Central Asia	0.66	0.31	0.17	0.49	19.01	6.62	65.14
Central Europe	0.79	0	0	0.01	-0.43	-0.82	0.86
Central Latin America	0.63	0.01	0	0.03	0.95	-0.37	5.11
Central sub-Saharan Africa	0.47	0.79	0.16	2.33	0.48	-0.71	8.15
East Asia	0.69	0.02	0	0.05	-0.95	-0.99	-0.72
Eastern Europe	0.79	0.06	0.04	0.09	3.9	0.76	13.91
Eastern sub-Saharan Africa	0.41	0.65	0.26	1.31	8.24	2.62	24.37
High-income Asia Pacific	0.87	0	0	0	-0.92	-0.99	-0.42
High-income North America	0.86	0	0	0	-0.92	-0.97	-0.81
North Africa and Middle East	0.66	0.03	0.01	0.09	1.88	-0.13	8.54
Oceania	0.45	0.29	0.07	0.73	35.31	5.85	251.29
South Asia	0.54	0.42	0.13	0.86	8.6	1.23	46.11
Southeast Asia	0.64	0.1	0.04	0.22	0.5	-0.59	4.74
Southern Latin America	0.72	0	0	0.02	-0.44	-0.92	3.54
Southern sub-Saharan Africa	0.64	0.79	0.27	1.81	3.42	0.16	19.09
Tropical Latin America	0.64	0.02	0	0.05	4.61	-0.16	51.11
Western Europe	0.84	0	0	0	-0.67	-0.82	-0.37
Western sub-Saharan Africa	0.45	0.54	0.19	1.26	2.32	0.28	8.19
Note: The red number in parentheses is the negative value of that number
