# Supplementary material for: Global burden of multidrug-resistant tuberculosis in children and adolescents
Source: Pediatr Res. 2025 Feb 11;98(3):901–8. doi: 10.1038/s41390-025-03917-1 (PMC12507668; doi:10.1038/s41390-025-03917-1)
Supplement: Supplementary file 11 — Table S3C [file 41390_2025_3917_MOESM11_ESM.xlsx]

## Sheet: Sheet1
Table S3C-MDR-TB-related DALYs burden of Children and adolescents in 2019 in GBD super regions with different SDI levels
Location	2019 SDI	2019 rate	rate lower limit	rate upper limit	1990-2019 EAPC	EAPC lower limit	EAPC upper limit
Andean Latin America	0.632	10.88	4.02	23.58	-0.61	-0.87	0.55
Australasia	0.84	0.04	0.01	0.09	0.2	-0.67	4.69
Caribbean	0.631	1.45	0.23	5.17	-0.66	-0.95	1.3
Central Asia	0.663	27.47	15.22	42.91	19.32	6.78	65.78
Central Europe	0.788	0.38	0.13	0.86	-0.42	-0.81	0.89
Central Latin America	0.626	1.18	0.42	2.55	0.95	-0.37	5.17
Central sub-Saharan Africa	0.47	67.98	14.48	197.69	0.47	-0.71	8.18
East Asia	0.691	1.63	0.37	4.7	-0.94	-0.99	-0.67
Eastern Europe	0.793	5.61	3.37	8.22	3.89	0.78	13.33
Eastern sub-Saharan Africa	0.405	55.33	22.96	109.84	8.21	2.62	24.21
High-income Asia Pacific	0.873	0.07	0.01	0.24	-0.91	-0.99	-0.37
High-income North America	0.86	0.02	0.01	0.04	-0.91	-0.96	-0.77
North Africa and Middle East	0.66	2.98	0.91	7.34	1.89	-0.1	8.57
Oceania	0.452	24.47	5.96	60.39	35.74	5.98	257.54
South Asia	0.543	35.95	11.49	72.54	8.74	1.27	46.8
Southeast Asia	0.644	8.84	3.54	18.07	0.54	-0.58	4.99
Southern Latin America	0.721	0.35	0.06	1.25	-0.45	-0.91	3.38
Southern sub-Saharan Africa	0.642	71.34	25.62	161.17	3.52	0.22	19.42
Tropical Latin America	0.64	1.46	0.28	4.05	4.77	-0.11	53.16
Western Europe	0.843	0.03	0.02	0.06	-0.6	-0.78	-0.22
Western sub-Saharan Africa	0.448	47.25	16.59	109.33	2.33	0.29	8.21
Note: The red number in parentheses is the negative value of that number
