# Supplementary material for: Global burden of multidrug-resistant tuberculosis in children and adolescents
Source: Pediatr Res. 2025 Feb 11;98(3):901–8. doi: 10.1038/s41390-025-03917-1 (PMC12507668; doi:10.1038/s41390-025-03917-1)
Supplement: Supplementary file 12 — Table S4 [file 41390_2025_3917_MOESM12_ESM.xlsx]

## Sheet: Sheet1
Table S4-MDR-TB-related incidence and death burden of Children and adolescents from 1990 to 2019 in GBD super regions with different SDI levels
Location	characteristics	1990	1991	1992	1993	1994	1995	1996	1997	1998	1999	2000	2001	2002	2003	2004	2005	2006	2007	2008	2009	2010	2011	2012	2013	2014	2015	2016	2017	2018	2019
Andean Latin America	SDI	0.49	0.49	0.5	0.5	0.5	0.51	0.51	0.52	0.52	0.53	0.53	0.54	0.54	0.55	0.55	0.56	0.56	0.57	0.58	0.58	0.59	0.59	0.6	0.6	0.61	0.61	0.62	0.62	0.63	0.63
	incidence rate	1.09	1.59	2.08	2.55	3.01	3.42	3.88	4.41	4.91	5.28	5.44	5.35	5.13	4.83	4.52	4.25	4.01	3.75	3.47	3.21	2.98	2.75	2.49	2.24	2.06	1.97	1.96	1.97	1.99	2.01
	death rate	0.33	0.46	0.59	0.68	0.75	0.82	0.93	0.94	0.95	0.93	0.87	0.8	0.73	0.64	0.57	0.51	0.46	0.39	0.35	0.31	0.27	0.24	0.22	0.19	0.18	0.17	0.15	0.15	0.14	0.13
Australasia	SDI	0.74	0.75	0.75	0.75	0.76	0.76	0.77	0.77	0.77	0.78	0.78	0.79	0.79	0.79	0.8	0.8	0.8	0.8	0.8	0.81	0.81	0.81	0.82	0.82	0.83	0.83	0.83	0.84	0.84	0.84
	incidence rate	0.03	0.04	0.04	0.04	0.04	0.04	0.04	0.04	0.04	0.04	0.04	0.04	0.04	0.05	0.05	0.05	0.05	0.06	0.06	0.06	0.07	0.07	0.07	0.07	0.08	0.08	0.08	0.08	0.08	0.08
	death rate	0	0	0	0	0	0	0	0	0	0	0	0	0	0	0	0	0	0	0	0	0	0	0	0	0	0	0	0	0	0
Caribbean	SDI	0.52	0.52	0.53	0.53	0.53	0.53	0.54	0.54	0.54	0.55	0.55	0.56	0.56	0.57	0.57	0.58	0.59	0.59	0.59	0.59	0.6	0.6	0.61	0.61	0.61	0.62	0.62	0.63	0.63	0.63
	incidence rate	0.16	0.21	0.26	0.3	0.33	0.34	0.34	0.34	0.33	0.32	0.31	0.29	0.26	0.23	0.19	0.17	0.15	0.13	0.11	0.09	0.09	0.09	0.1	0.11	0.12	0.13	0.13	0.13	0.13	0.12
	death rate	0.05	0.07	0.08	0.09	0.09	0.09	0.08	0.08	0.07	0.07	0.06	0.06	0.05	0.04	0.04	0.03	0.03	0.02	0.02	0.02	0.01	0.02	0.02	0.02	0.02	0.02	0.02	0.02	0.02	0.02
Central Asia	SDI	0.55	0.56	0.56	0.56	0.56	0.56	0.56	0.56	0.56	0.56	0.57	0.57	0.57	0.58	0.59	0.59	0.6	0.61	0.61	0.62	0.62	0.63	0.63	0.64	0.64	0.65	0.65	0.66	0.66	0.66
	incidence rate	0.07	0.31	0.57	0.84	1.1	1.37	1.65	1.98	2.36	2.77	3.24	4.01	5.18	6.47	7.57	8.16	8.35	8.44	8.43	8.33	8.15	7.8	7.25	6.63	6.06	5.63	5.27	4.93	4.63	4.33
	death rate	0.02	0.03	0.06	0.11	0.18	0.26	0.34	0.41	0.47	0.52	0.57	0.62	0.65	0.7	0.74	0.77	0.77	0.76	0.75	0.71	0.69	0.66	0.61	0.57	0.53	0.48	0.43	0.38	0.34	0.31
Central Europe	SDI	0.64	0.65	0.65	0.66	0.67	0.67	0.68	0.68	0.69	0.7	0.7	0.71	0.72	0.72	0.73	0.73	0.74	0.74	0.75	0.75	0.76	0.76	0.76	0.77	0.77	0.78	0.78	0.78	0.79	0.79
	incidence rate	0.05	0.1	0.14	0.17	0.19	0.2	0.2	0.18	0.17	0.15	0.15	0.15	0.17	0.19	0.21	0.21	0.21	0.2	0.18	0.17	0.16	0.16	0.16	0.16	0.16	0.16	0.15	0.14	0.13	0.12
	death rate	0.01	0.01	0.01	0.01	0.02	0.02	0.02	0.02	0.02	0.01	0.01	0.01	0.01	0.01	0.02	0.01	0.01	0.01	0.01	0.01	0.01	0.01	0.01	0.01	0.01	0.01	0.01	0.01	0	0
Central Latin America	SDI	0.49	0.49	0.5	0.5	0.51	0.51	0.52	0.52	0.53	0.53	0.54	0.54	0.55	0.55	0.55	0.56	0.56	0.57	0.58	0.58	0.58	0.59	0.59	0.6	0.6	0.61	0.61	0.62	0.62	0.63
	incidence rate	0.02	0.06	0.09	0.13	0.16	0.19	0.21	0.24	0.27	0.3	0.31	0.31	0.3	0.3	0.29	0.28	0.27	0.25	0.23	0.21	0.2	0.19	0.19	0.19	0.19	0.19	0.19	0.2	0.2	0.19
	death rate	0.01	0.01	0.02	0.03	0.04	0.05	0.06	0.06	0.06	0.05	0.05	0.04	0.04	0.04	0.04	0.03	0.03	0.03	0.03	0.02	0.02	0.02	0.02	0.02	0.02	0.02	0.02	0.02	0.01	0.01
Central sub-Saharan Africa	SDI	0.27	0.27	0.28	0.28	0.28	0.28	0.29	0.29	0.29	0.3	0.3	0.3	0.31	0.31	0.32	0.33	0.34	0.35	0.36	0.37	0.38	0.39	0.4	0.41	0.42	0.43	0.45	0.45	0.46	0.47
	incidence rate	0.6	1.29	1.92	2.45	2.86	3.11	3.26	3.37	3.47	3.55	3.63	3.71	3.79	3.87	3.93	3.96	3.98	3.99	4	4	4.01	4.01	4.02	4.03	4.03	4.02	3.98	3.91	3.81	3.65
	death rate	0.53	0.86	1.28	1.73	2.13	2.41	2.57	2.61	2.66	2.56	2.52	2.5	2.47	2.43	2.37	2.36	2.34	2.23	2.05	1.87	1.76	1.64	1.53	1.46	1.4	1.31	1.14	0.98	0.89	0.79
East Asia	SDI	0.45	0.46	0.46	0.47	0.48	0.49	0.5	0.51	0.52	0.53	0.54	0.55	0.55	0.56	0.57	0.58	0.59	0.6	0.61	0.62	0.63	0.64	0.64	0.65	0.66	0.66	0.67	0.68	0.68	0.69
	incidence rate	1.71	2.81	3.75	4.49	4.97	5.16	5.14	5.06	4.94	4.81	4.72	4.56	4.28	3.92	3.55	3.24	2.95	2.63	2.3	2	1.75	1.52	1.3	1.1	0.95	0.87	0.84	0.82	0.8	0.77
	death rate	0.33	0.47	0.58	0.62	0.62	0.6	0.55	0.48	0.43	0.38	0.33	0.29	0.25	0.21	0.18	0.15	0.12	0.1	0.09	0.07	0.06	0.05	0.04	0.03	0.03	0.03	0.02	0.02	0.02	0.02
Eastern Europe	SDI	0.68	0.69	0.7	0.7	0.7	0.71	0.71	0.71	0.71	0.71	0.71	0.71	0.72	0.72	0.73	0.73	0.74	0.75	0.75	0.76	0.76	0.77	0.77	0.77	0.78	0.78	0.79	0.79	0.79	0.79
	incidence rate	0.45	1.29	2.09	2.81	3.43	3.91	4.29	4.66	5.04	5.42	5.8	6.33	7	7.65	8.15	8.39	8.36	8.18	7.91	7.63	7.36	7.09	6.84	6.6	6.36	6.13	5.88	5.61	5.35	5.02
	death rate	0.01	0.02	0.04	0.06	0.09	0.11	0.13	0.14	0.15	0.17	0.18	0.19	0.19	0.19	0.18	0.18	0.17	0.17	0.15	0.14	0.12	0.12	0.12	0.11	0.1	0.1	0.08	0.07	0.07	0.06
Eastern sub-Saharan Africa	SDI	0.24	0.24	0.24	0.25	0.25	0.25	0.26	0.26	0.27	0.27	0.28	0.28	0.29	0.29	0.3	0.3	0.31	0.31	0.32	0.33	0.34	0.34	0.35	0.36	0.37	0.38	0.38	0.39	0.4	0.41
	incidence rate	0.13	0.38	0.66	0.96	1.27	1.56	1.93	2.41	2.9	3.28	3.45	3.42	3.28	3.11	2.94	2.85	2.82	2.79	2.78	2.78	2.79	2.86	2.98	3.14	3.29	3.41	3.53	3.63	3.63	3.58
	death rate	0.07	0.12	0.2	0.33	0.51	0.73	0.94	1.11	1.25	1.34	1.31	1.25	1.16	1.08	1.01	0.97	0.93	0.9	0.87	0.87	0.87	0.87	0.84	0.82	0.81	0.79	0.75	0.7	0.67	0.65
High-income Asia Pacific	SDI	0.77	0.77	0.78	0.79	0.79	0.8	0.8	0.81	0.81	0.81	0.82	0.82	0.82	0.83	0.83	0.83	0.84	0.84	0.84	0.84	0.85	0.85	0.85	0.86	0.86	0.86	0.87	0.87	0.87	0.87
	incidence rate	0.07	0.11	0.14	0.16	0.18	0.19	0.19	0.19	0.18	0.18	0.17	0.17	0.18	0.19	0.2	0.21	0.2	0.17	0.13	0.1	0.08	0.07	0.06	0.05	0.05	0.05	0.04	0.04	0.04	0.04
	death rate	0.01	0.01	0.01	0.01	0.01	0.01	0.01	0.01	0.01	0.01	0.01	0.01	0.01	0.01	0.01	0.01	0	0	0	0	0	0	0	0	0	0	0	0	0	0
High-income North America	SDI	0.77	0.77	0.78	0.78	0.78	0.79	0.79	0.79	0.79	0.8	0.8	0.81	0.81	0.81	0.81	0.82	0.81	0.82	0.82	0.83	0.83	0.84	0.84	0.84	0.85	0.85	0.85	0.86	0.86	0.86
	incidence rate	0.06	0.06	0.05	0.04	0.04	0.03	0.03	0.03	0.02	0.02	0.02	0.02	0.02	0.02	0.02	0.02	0.02	0.02	0.02	0.02	0.02	0.02	0.02	0.02	0.02	0.02	0.01	0.01	0.01	0.01
	death rate	0	0	0	0	0	0	0	0	0	0	0	0	0	0	0	0	0	0	0	0	0	0	0	0	0	0	0	0	0	0
North Africa and Middle East	SDI	0.41	0.42	0.43	0.44	0.45	0.46	0.47	0.48	0.49	0.5	0.51	0.52	0.52	0.53	0.54	0.55	0.56	0.57	0.58	0.59	0.6	0.6	0.61	0.62	0.63	0.63	0.64	0.65	0.65	0.66
	incidence rate	0.06	0.1	0.15	0.21	0.27	0.33	0.41	0.52	0.63	0.72	0.77	0.77	0.76	0.75	0.73	0.71	0.69	0.67	0.65	0.63	0.62	0.6	0.58	0.55	0.51	0.48	0.44	0.4	0.39	0.39
	death rate	0.01	0.02	0.02	0.03	0.05	0.07	0.09	0.11	0.12	0.13	0.13	0.12	0.12	0.12	0.11	0.11	0.1	0.1	0.09	0.08	0.08	0.07	0.06	0.06	0.05	0.05	0.05	0.04	0.04	0.03
Oceania	SDI	0.38	0.39	0.39	0.39	0.39	0.4	0.4	0.4	0.41	0.41	0.41	0.41	0.41	0.41	0.42	0.42	0.42	0.42	0.42	0.42	0.43	0.43	0.43	0.43	0.44	0.44	0.44	0.45	0.45	0.45
	incidence rate	0.03	0.05	0.08	0.12	0.15	0.18	0.23	0.28	0.33	0.38	0.42	0.45	0.48	0.5	0.53	0.56	0.59	0.61	0.65	0.69	0.75	0.95	1.31	1.73	2.08	2.25	2.25	2.19	2.12	2.03
	death rate	0.01	0.01	0.02	0.02	0.03	0.05	0.06	0.07	0.08	0.09	0.09	0.1	0.1	0.11	0.11	0.12	0.11	0.11	0.12	0.13	0.15	0.17	0.23	0.3	0.38	0.36	0.34	0.32	0.31	0.29
South Asia	SDI	0.31	0.32	0.33	0.33	0.34	0.34	0.35	0.36	0.36	0.37	0.38	0.39	0.39	0.4	0.41	0.41	0.42	0.43	0.44	0.45	0.46	0.47	0.48	0.49	0.5	0.51	0.52	0.53	0.54	0.54
	incidence rate	0.13	0.34	0.59	0.88	1.2	1.53	1.96	2.53	3.15	3.73	4.18	4.54	4.9	5.23	5.47	5.59	5.58	5.47	5.33	5.18	5.08	4.97	4.81	4.64	4.51	4.48	4.81	5.16	5.16	5.01
	death rate	0.04	0.07	0.12	0.2	0.3	0.41	0.51	0.6	0.69	0.79	0.84	0.86	0.85	0.85	0.85	0.85	0.82	0.76	0.74	0.7	0.66	0.64	0.61	0.59	0.56	0.52	0.48	0.45	0.44	0.42
Southeast Asia	SDI	0.46	0.46	0.47	0.48	0.49	0.5	0.5	0.51	0.52	0.52	0.53	0.53	0.54	0.54	0.55	0.55	0.56	0.57	0.57	0.58	0.59	0.59	0.6	0.61	0.61	0.62	0.63	0.63	0.64	0.64
	incidence rate	0.39	0.91	1.39	1.79	2.08	2.25	2.33	2.39	2.44	2.46	2.46	2.41	2.32	2.2	2.09	2.01	1.95	1.89	1.84	1.79	1.75	1.73	1.74	1.78	1.83	1.87	1.93	1.98	1.97	1.93
	death rate	0.07	0.11	0.18	0.26	0.35	0.42	0.47	0.51	0.5	0.48	0.46	0.44	0.43	0.41	0.37	0.33	0.3	0.28	0.27	0.24	0.22	0.2	0.19	0.18	0.15	0.13	0.13	0.12	0.11	0.1
Southern Latin America	SDI	0.58	0.59	0.6	0.6	0.61	0.61	0.62	0.63	0.63	0.63	0.64	0.64	0.65	0.65	0.65	0.66	0.66	0.66	0.67	0.67	0.68	0.68	0.69	0.69	0.69	0.7	0.71	0.72	0.72	0.72
	incidence rate	0.05	0.07	0.08	0.1	0.13	0.15	0.17	0.2	0.23	0.26	0.27	0.28	0.29	0.29	0.3	0.3	0.28	0.24	0.2	0.16	0.14	0.14	0.14	0.14	0.14	0.14	0.14	0.14	0.13	0.13
	death rate	0.01	0.01	0.01	0.02	0.02	0.02	0.02	0.02	0.02	0.02	0.02	0.02	0.02	0.02	0.02	0.02	0.01	0.01	0.01	0.01	0.01	0.01	0.01	0.01	0.01	0.01	0.01	0	0	0
Southern sub-Saharan Africa	SDI	0.51	0.52	0.52	0.53	0.53	0.54	0.54	0.54	0.55	0.55	0.56	0.56	0.57	0.57	0.58	0.58	0.59	0.59	0.6	0.6	0.61	0.61	0.61	0.62	0.62	0.63	0.63	0.64	0.64	0.64
	incidence rate	1.25	1.65	2.19	2.84	3.58	4.36	5.4	6.79	8.33	9.79	10.97	12.06	13.27	14.42	15.33	15.81	15.82	15.5	15	14.45	14	13.59	13.11	12.67	12.33	12.18	12.34	12.6	12.77	12.95
	death rate	0.18	0.25	0.31	0.35	0.38	0.39	0.39	0.43	0.51	0.61	0.76	0.89	1.02	1.12	1.2	1.27	1.3	1.29	1.31	1.28	1.18	1.15	1.07	0.96	0.91	0.9	0.88	0.86	0.82	0.79
Tropical Latin America	SDI	0.49	0.49	0.5	0.5	0.51	0.51	0.52	0.52	0.53	0.53	0.54	0.54	0.55	0.55	0.56	0.56	0.57	0.57	0.58	0.58	0.59	0.6	0.6	0.61	0.62	0.62	0.63	0.63	0.64	0.64
	incidence rate	0.01	0.02	0.05	0.07	0.1	0.14	0.19	0.27	0.35	0.42	0.45	0.44	0.4	0.36	0.32	0.29	0.27	0.26	0.24	0.23	0.23	0.23	0.24	0.25	0.26	0.27	0.31	0.34	0.34	0.33
	death rate	0	0	0.01	0.01	0.02	0.02	0.03	0.04	0.04	0.05	0.05	0.05	0.05	0.04	0.04	0.03	0.03	0.03	0.03	0.02	0.02	0.02	0.02	0.02	0.02	0.02	0.02	0.02	0.02	0.02
Western Europe	SDI	0.75	0.76	0.76	0.77	0.77	0.78	0.78	0.78	0.78	0.79	0.79	0.79	0.8	0.8	0.8	0.81	0.81	0.81	0.81	0.82	0.82	0.82	0.82	0.83	0.83	0.83	0.84	0.84	0.84	0.84
	incidence rate	0.07	0.08	0.09	0.1	0.11	0.11	0.12	0.12	0.13	0.14	0.14	0.15	0.15	0.15	0.15	0.15	0.15	0.15	0.15	0.14	0.14	0.14	0.13	0.13	0.12	0.12	0.12	0.11	0.11	0.11
	death rate	0	0	0	0	0	0	0	0	0	0	0	0	0	0	0	0	0	0	0	0	0	0	0	0	0	0	0	0	0	0
Western sub-Saharan Africa	SDI	0.27	0.27	0.28	0.28	0.28	0.29	0.29	0.3	0.3	0.31	0.31	0.32	0.32	0.33	0.34	0.34	0.35	0.36	0.37	0.38	0.38	0.39	0.4	0.41	0.42	0.42	0.43	0.44	0.44	0.45
	incidence rate	0.47	0.98	1.47	1.91	2.29	2.57	2.82	3.09	3.35	3.56	3.7	3.79	3.88	3.95	3.99	3.98	3.92	3.8	3.66	3.52	3.4	3.26	3.05	2.84	2.64	2.52	2.47	2.44	2.38	2.27
	death rate	0.16	0.26	0.39	0.53	0.69	0.84	0.97	0.93	0.99	1.06	1.14	1.18	1.21	1.22	1.19	1.15	1.13	1.07	0.99	0.94	0.89	0.82	0.77	0.73	0.7	0.69	0.67	0.63	0.58	0.54
