# Supplementary material for: Global burden of multidrug-resistant tuberculosis in children and adolescents
Source: Pediatr Res. 2025 Feb 11;98(3):901–8. doi: 10.1038/s41390-025-03917-1 (PMC12507668; doi:10.1038/s41390-025-03917-1)
Supplement: Supplementary file 13 — Table S5A [file 41390_2025_3917_MOESM13_ESM.xlsx]

## Sheet: Sheet1
Table S5A-MDR-TB-related incidence rate(per 100,000) of Children and adolescents in 2019 in 204 countries
Location	sex	age	year	value	upper limit	lower limit
Eswatini	Both	<20 years	2019	39.75	97.09	9.12
Lesotho	Both	<20 years	2019	20.04	45.24	6.66
Namibia	Both	<20 years	2019	15.82	31.91	6.48
Botswana	Both	<20 years	2019	15.14	46.36	2.83
Zimbabwe	Both	<20 years	2019	13.21	45.59	1.86
South Africa	Both	<20 years	2019	11.54	28.44	3.92
Somalia	Both	<20 years	2019	7.93	23.24	2.16
Pakistan	Both	<20 years	2019	7.53	18.47	2.33
Mozambique	Both	<20 years	2019	7.53	17.49	2.26
Kyrgyzstan	Both	<20 years	2019	7.49	14.31	2.39
Comoros	Both	<20 years	2019	7.41	25.3	0.9
Republic of Moldova	Both	<20 years	2019	7.36	10.68	4.72
Ukraine	Both	<20 years	2019	6.18	10.25	3.07
Zambia	Both	<20 years	2019	5.41	17.92	0.85
Uzbekistan	Both	<20 years	2019	5.25	10.39	1.89
Philippines	Both	<20 years	2019	5.02	11.81	1.41
Russian Federation	Both	<20 years	2019	4.99	8.24	2.55
India	Both	<20 years	2019	4.85	12.63	0.9
Myanmar	Both	<20 years	2019	4.79	10.67	1.63
Eritrea	Both	<20 years	2019	4.78	16.53	0.66
Central African Republic	Both	<20 years	2019	4.74	15.88	0.75
Burundi	Both	<20 years	2019	4.39	14.58	0.61
Uganda	Both	<20 years	2019	4.38	11.75	0.95
Djibouti	Both	<20 years	2019	4.22	8.91	1.69
Azerbaijan	Both	<20 years	2019	3.96	7.98	1.23
Georgia	Both	<20 years	2019	3.81	6.23	2.05
Democratic Republic of the Congo	Both	<20 years	2019	3.71	14.55	0.45
Gabon	Both	<20 years	2019	3.64	13.6	0.49
Angola	Both	<20 years	2019	3.62	13	0.47
Kazakhstan	Both	<20 years	2019	3.45	5.75	1.79
South Sudan	Both	<20 years	2019	3.27	10.47	0.5
Malawi	Both	<20 years	2019	2.94	8.63	0.57
Mongolia	Both	<20 years	2019	2.93	8.03	0.56
Ethiopia	Both	<20 years	2019	2.87	10.29	0.56
Tajikistan	Both	<20 years	2019	2.82	5.23	1.21
Chad	Both	<20 years	2019	2.82	8.84	0.4
Turkmenistan	Both	<20 years	2019	2.76	5.57	0.98
Peru	Both	<20 years	2019	2.75	5.21	1.33
Nepal	Both	<20 years	2019	2.65	7.13	0.61
Côte d'Ivoire	Both	<20 years	2019	2.64	8.39	0.41
Nigeria	Both	<20 years	2019	2.62	7.26	0.59
Burkina Faso	Both	<20 years	2019	2.58	8.62	0.37
Papua New Guinea	Both	<20 years	2019	2.53	5.95	0.87
United Republic of Tanzania	Both	<20 years	2019	2.48	8.51	0.44
Madagascar	Both	<20 years	2019	2.47	8.09	0.38
Democratic People's Republic of Korea	Both	<20 years	2019	2.36	5.6	0.71
Sierra Leone	Both	<20 years	2019	2.2	7.06	0.3
Bangladesh	Both	<20 years	2019	2.16	5.39	0.5
Congo	Both	<20 years	2019	2.14	7.64	0.25
Rwanda	Both	<20 years	2019	2.14	4.75	0.76
Viet Nam	Both	<20 years	2019	2.13	5.36	0.6
Equatorial Guinea	Both	<20 years	2019	2.1	6.79	0.24
Ghana	Both	<20 years	2019	2.07	6.46	0.31
Lithuania	Both	<20 years	2019	1.97	3.3	1.09
Belarus	Both	<20 years	2019	1.92	2.85	1.21
Gambia	Both	<20 years	2019	1.89	6.15	0.24
Mali	Both	<20 years	2019	1.87	5.76	0.24
Bolivia (Plurinational State of)	Both	<20 years	2019	1.83	6.04	0.27
Togo	Both	<20 years	2019	1.82	5.69	0.27
Guinea	Both	<20 years	2019	1.78	5.59	0.24
Cameroon	Both	<20 years	2019	1.72	5.4	0.24
Niger	Both	<20 years	2019	1.6	5.15	0.22
Bhutan	Both	<20 years	2019	1.51	4.74	0.2
Afghanistan	Both	<20 years	2019	1.38	4.36	0.23
Armenia	Both	<20 years	2019	1.37	3.35	0.31
Guinea-Bissau	Both	<20 years	2019	1.32	4.5	0.2
Senegal	Both	<20 years	2019	1.23	2.86	0.34
Kenya	Both	<20 years	2019	1.23	3.05	0.37
Benin	Both	<20 years	2019	1.2	3.36	0.22
Cabo Verde	Both	<20 years	2019	1.13	3.6	0.16
Liberia	Both	<20 years	2019	1.13	4.63	0.13
Thailand	Both	<20 years	2019	1.04	2.81	0.28
Estonia	Both	<20 years	2019	0.93	1.65	0.46
Sao Tome and Principe	Both	<20 years	2019	0.9	2.67	0.11
Ecuador	Both	<20 years	2019	0.83	2.47	0.15
Cambodia	Both	<20 years	2019	0.78	2.69	0.1
Mauritania	Both	<20 years	2019	0.78	2.48	0.1
Latvia	Both	<20 years	2019	0.78	1.41	0.35
Morocco	Both	<20 years	2019	0.77	1.88	0.21
China	Both	<20 years	2019	0.74	2.34	0.13
Romania	Both	<20 years	2019	0.53	1.14	0.21
Marshall Islands	Both	<20 years	2019	0.53	1.76	0.08
Taiwan (Province of China)	Both	<20 years	2019	0.42	1.64	0.05
Iraq	Both	<20 years	2019	0.41	1.01	0.12
Saudi Arabia	Both	<20 years	2019	0.39	1.24	0.07
Panama	Both	<20 years	2019	0.36	1.31	0.04
Turkey	Both	<20 years	2019	0.33	0.68	0.13
Brazil	Both	<20 years	2019	0.33	0.99	0.06
Paraguay	Both	<20 years	2019	0.33	1.08	0.04
Yemen	Both	<20 years	2019	0.32	1.15	0.06
Sudan	Both	<20 years	2019	0.31	1.23	0.04
Colombia	Both	<20 years	2019	0.29	0.8	0.05
Greenland	Both	<20 years	2019	0.28	0.98	0.04
Egypt	Both	<20 years	2019	0.27	0.72	0.06
Kiribati	Both	<20 years	2019	0.26	1.02	0.03
Indonesia	Both	<20 years	2019	0.26	1.03	0.03
Malaysia	Both	<20 years	2019	0.24	0.71	0.06
Honduras	Both	<20 years	2019	0.23	0.77	0.03
Northern Mariana Islands	Both	<20 years	2019	0.22	0.78	0.03
Timor-Leste	Both	<20 years	2019	0.22	0.9	0.02
Bahrain	Both	<20 years	2019	0.21	0.69	0.03
Lao People's Democratic Republic	Both	<20 years	2019	0.21	0.82	0.03
Haiti	Both	<20 years	2019	0.2	0.8	0.02
Guatemala	Both	<20 years	2019	0.19	0.62	0.03
Venezuela (Bolivarian Republic of)	Both	<20 years	2019	0.19	0.65	0.02
Sweden	Both	<20 years	2019	0.18	0.43	0.06
United Arab Emirates	Both	<20 years	2019	0.18	0.73	0.02
Switzerland	Both	<20 years	2019	0.17	0.38	0.07
Germany	Both	<20 years	2019	0.17	0.35	0.07
Nicaragua	Both	<20 years	2019	0.16	0.48	0.03
Bulgaria	Both	<20 years	2019	0.16	0.39	0.05
Argentina	Both	<20 years	2019	0.16	0.58	0.02
Mexico	Both	<20 years	2019	0.16	0.49	0.03
Syrian Arab Republic	Both	<20 years	2019	0.16	0.7	0.02
Algeria	Both	<20 years	2019	0.16	0.75	0.01
Austria	Both	<20 years	2019	0.14	0.3	0.05
Italy	Both	<20 years	2019	0.14	0.3	0.05
Guyana	Both	<20 years	2019	0.13	0.71	0.01
Luxembourg	Both	<20 years	2019	0.12	0.43	0.02
Libya	Both	<20 years	2019	0.12	0.46	0.01
Oman	Both	<20 years	2019	0.12	0.33	0.03
Dominican Republic	Both	<20 years	2019	0.12	0.54	0.01
Bahamas	Both	<20 years	2019	0.12	0.46	0.01
Iran (Islamic Republic of)	Both	<20 years	2019	0.11	0.29	0.03
Qatar	Both	<20 years	2019	0.11	0.36	0.02
New Zealand	Both	<20 years	2019	0.11	0.32	0.02
Finland	Both	<20 years	2019	0.1	0.26	0.03
Portugal	Both	<20 years	2019	0.1	0.27	0.02
Micronesia (Federated States of)	Both	<20 years	2019	0.1	0.46	0.01
Israel	Both	<20 years	2019	0.1	0.23	0.03
United Kingdom	Both	<20 years	2019	0.09	0.22	0.03
Republic of Korea	Both	<20 years	2019	0.09	0.33	0.01
Antigua and Barbuda	Both	<20 years	2019	0.09	0.43	0.01
Dominica	Both	<20 years	2019	0.09	0.41	0.01
Belgium	Both	<20 years	2019	0.09	0.22	0.03
Kuwait	Both	<20 years	2019	0.09	0.22	0.02
Nauru	Both	<20 years	2019	0.08	0.37	0.01
Norway	Both	<20 years	2019	0.08	0.24	0.02
Lebanon	Both	<20 years	2019	0.08	0.34	0.01
El Salvador	Both	<20 years	2019	0.08	0.3	0.01
Jordan	Both	<20 years	2019	0.08	0.28	0.01
Greece	Both	<20 years	2019	0.08	0.25	0.01
Tunisia	Both	<20 years	2019	0.08	0.19	0.02
France	Both	<20 years	2019	0.08	0.17	0.03
Tuvalu	Both	<20 years	2019	0.08	0.38	0.01
Australia	Both	<20 years	2019	0.07	0.16	0.03
Monaco	Both	<20 years	2019	0.07	0.26	0.01
Guam	Both	<20 years	2019	0.07	0.26	0.01
Saint Kitts and Nevis	Both	<20 years	2019	0.06	0.29	0.01
Palestine	Both	<20 years	2019	0.06	0.26	0.01
Grenada	Both	<20 years	2019	0.06	0.31	0
Saint Vincent and the Grenadines	Both	<20 years	2019	0.06	0.23	0.01
Netherlands	Both	<20 years	2019	0.06	0.14	0.02
Belize	Both	<20 years	2019	0.06	0.25	0.01
Singapore	Both	<20 years	2019	0.06	0.12	0.02
Vanuatu	Both	<20 years	2019	0.05	0.23	0
Bermuda	Both	<20 years	2019	0.05	0.32	0
Denmark	Both	<20 years	2019	0.05	0.15	0.02
Spain	Both	<20 years	2019	0.05	0.2	0.01
Costa Rica	Both	<20 years	2019	0.05	0.19	0.01
Chile	Both	<20 years	2019	0.05	0.13	0.02
Cuba	Both	<20 years	2019	0.05	0.14	0.01
Malta	Both	<20 years	2019	0.05	0.18	0.01
Tokelau	Both	<20 years	2019	0.05	0.22	0
Solomon Islands	Both	<20 years	2019	0.05	0.19	0
Palau	Both	<20 years	2019	0.05	0.19	0
Ireland	Both	<20 years	2019	0.05	0.13	0.01
Sri Lanka	Both	<20 years	2019	0.05	0.19	0
Jamaica	Both	<20 years	2019	0.04	0.15	0.01
Niue	Both	<20 years	2019	0.04	0.19	0
North Macedonia	Both	<20 years	2019	0.04	0.1	0.01
Tonga	Both	<20 years	2019	0.04	0.18	0
Iceland	Both	<20 years	2019	0.04	0.15	0.01
Maldives	Both	<20 years	2019	0.04	0.16	0
Fiji	Both	<20 years	2019	0.03	0.15	0
Brunei Darussalam	Both	<20 years	2019	0.03	0.12	0.01
Saint Lucia	Both	<20 years	2019	0.03	0.13	0
San Marino	Both	<20 years	2019	0.03	0.11	0
Uruguay	Both	<20 years	2019	0.03	0.09	0.01
Canada	Both	<20 years	2019	0.03	0.06	0.01
Cyprus	Both	<20 years	2019	0.03	0.08	0
Mauritius	Both	<20 years	2019	0.03	0.09	0.01
Trinidad and Tobago	Both	<20 years	2019	0.03	0.11	0
Czechia	Both	<20 years	2019	0.03	0.06	0.01
Suriname	Both	<20 years	2019	0.03	0.1	0
Puerto Rico	Both	<20 years	2019	0.03	0.08	0
Hungary	Both	<20 years	2019	0.02	0.08	0
Poland	Both	<20 years	2019	0.02	0.05	0.01
American Samoa	Both	<20 years	2019	0.02	0.09	0
Seychelles	Both	<20 years	2019	0.02	0.09	0
Cook Islands	Both	<20 years	2019	0.02	0.08	0
Serbia	Both	<20 years	2019	0.02	0.05	0
Samoa	Both	<20 years	2019	0.02	0.06	0
Montenegro	Both	<20 years	2019	0.02	0.05	0
Bosnia and Herzegovina	Both	<20 years	2019	0.01	0.04	0
Barbados	Both	<20 years	2019	0.01	0.06	0
United States Virgin Islands	Both	<20 years	2019	0.01	0.05	0
United States of America	Both	<20 years	2019	0.01	0.03	0
Japan	Both	<20 years	2019	0.01	0.05	0
Croatia	Both	<20 years	2019	0.01	0.03	0
Albania	Both	<20 years	2019	0.01	0.02	0
Slovakia	Both	<20 years	2019	0.01	0.02	0
Andorra	Both	<20 years	2019	0	0.02	0
Slovenia	Both	<20 years	2019	0	0.01	0
