# Supplementary material for: Global burden of multidrug-resistant tuberculosis in children and adolescents
Source: Pediatr Res. 2025 Feb 11;98(3):901–8. doi: 10.1038/s41390-025-03917-1 (PMC12507668; doi:10.1038/s41390-025-03917-1)
Supplement: Supplementary file 14 — Table S5B [file 41390_2025_3917_MOESM14_ESM.xlsx]

## Sheet: Sheet1
Table S5B-MDR-TB-related incidence rate EAPC (%) trend of Children and adolescents from 2010 to 2019 in 204 countries
location	sex	age	year start	year end	value	upper limit	lower limit
Philippines	Both	<20 years	2010	2019	2.06	7.81	-0.25
Papua New Guinea	Both	<20 years	2010	2019	1.66	9.45	-0.34
Comoros	Both	<20 years	2010	2019	1.62	11.56	-0.44
Zambia	Both	<20 years	2010	2019	1.04	5.22	-0.58
Germany	Both	<20 years	2010	2019	1.01	3.55	-0.22
Malawi	Both	<20 years	2010	2019	0.97	6.25	-0.65
Taiwan (Province of China)	Both	<20 years	2010	2019	0.83	8.94	-0.66
Switzerland	Both	<20 years	2010	2019	0.79	3.21	-0.35
Bermuda	Both	<20 years	2010	2019	0.69	11.79	-0.82
Grenada	Both	<20 years	2010	2019	0.66	10.26	-0.79
Brunei Darussalam	Both	<20 years	2010	2019	0.65	8.25	-0.78
Fiji	Both	<20 years	2010	2019	0.64	8.24	-0.74
Madagascar	Both	<20 years	2010	2019	0.64	4.21	-0.64
Dominican Republic	Both	<20 years	2010	2019	0.53	8.65	-0.75
Mozambique	Both	<20 years	2010	2019	0.49	2.76	-0.57
Brazil	Both	<20 years	2010	2019	0.47	2.83	-0.66
United Republic of Tanzania	Both	<20 years	2010	2019	0.46	3.19	-0.67
Vanuatu	Both	<20 years	2010	2019	0.45	8.66	-0.76
Australia	Both	<20 years	2010	2019	0.38	4.1	-0.62
Uganda	Both	<20 years	2010	2019	0.35	2.78	-0.73
Haiti	Both	<20 years	2010	2019	0.34	9.51	-0.78
Saint Kitts and Nevis	Both	<20 years	2010	2019	0.31	5.95	-0.76
Dominica	Both	<20 years	2010	2019	0.3	7.18	-0.76
Jamaica	Both	<20 years	2010	2019	0.24	5.81	-0.78
Bahamas	Both	<20 years	2010	2019	0.24	5.41	-0.82
Belize	Both	<20 years	2010	2019	0.23	6.27	-0.79
Finland	Both	<20 years	2010	2019	0.22	2.64	-0.63
Ethiopia	Both	<20 years	2010	2019	0.21	2.86	-0.69
Pakistan	Both	<20 years	2010	2019	0.21	3.77	-0.71
Barbados	Both	<20 years	2010	2019	0.21	7.64	-0.86
Saint Vincent and the Grenadines	Both	<20 years	2010	2019	0.2	5.28	-0.77
Japan	Both	<20 years	2010	2019	0.2	3.9	-0.79
Burundi	Both	<20 years	2010	2019	0.18	3.77	-0.72
Canada	Both	<20 years	2010	2019	0.17	1.85	-0.59
Uruguay	Both	<20 years	2010	2019	0.17	3.84	-0.77
Guyana	Both	<20 years	2010	2019	0.15	6.22	-0.82
Tonga	Both	<20 years	2010	2019	0.14	4.89	-0.8
Mexico	Both	<20 years	2010	2019	0.12	2.49	-0.76
South Sudan	Both	<20 years	2010	2019	0.11	4.18	-0.74
Micronesia (Federated States of)	Both	<20 years	2010	2019	0.11	5.42	-0.81
Paraguay	Both	<20 years	2010	2019	0.1	2.45	-0.83
Saint Lucia	Both	<20 years	2010	2019	0.1	4.42	-0.8
Lesotho	Both	<20 years	2010	2019	0.1	3.55	-0.75
American Samoa	Both	<20 years	2010	2019	0.1	5.56	-0.79
Northern Mariana Islands	Both	<20 years	2010	2019	0.09	3.24	-0.82
Venezuela (Bolivarian Republic of)	Both	<20 years	2010	2019	0.09	4.03	-0.78
Palestine	Both	<20 years	2010	2019	0.09	4.82	-0.8
Zimbabwe	Both	<20 years	2010	2019	0.08	4.3	-0.75
United States Virgin Islands	Both	<20 years	2010	2019	0.07	4.91	-0.79
Antigua and Barbuda	Both	<20 years	2010	2019	0.07	6.01	-0.8
Tuvalu	Both	<20 years	2010	2019	0.07	6.1	-0.82
Equatorial Guinea	Both	<20 years	2010	2019	0.06	3.56	-0.79
Kiribati	Both	<20 years	2010	2019	0.06	5.89	-0.82
Suriname	Both	<20 years	2010	2019	0.05	5.06	-0.82
Solomon Islands	Both	<20 years	2010	2019	0.04	5.3	-0.85
Niue	Both	<20 years	2010	2019	0.04	6.09	-0.8
Palau	Both	<20 years	2010	2019	0.04	5.84	-0.83
Djibouti	Both	<20 years	2010	2019	0.04	2.62	-0.73
Botswana	Both	<20 years	2010	2019	0.03	1.74	-0.77
Ukraine	Both	<20 years	2010	2019	0.03	1.59	-0.57
Denmark	Both	<20 years	2010	2019	0.02	2.26	-0.71
France	Both	<20 years	2010	2019	0.01	1.47	-0.66
Cuba	Both	<20 years	2010	2019	0.01	2.5	-0.8
Bolivia (Plurinational State of)	Both	<20 years	2010	2019	0.01	3.56	-0.72
Trinidad and Tobago	Both	<20 years	2010	2019	0	4.59	-0.81
Cook Islands	Both	<20 years	2010	2019	0	4.8	-0.82
Democratic Republic of the Congo	Both	<20 years	2010	2019	0	2.82	-0.8
Eritrea	Both	<20 years	2010	2019	0	3.48	-0.77
Benin	Both	<20 years	2010	2019	-0.01	1.92	-0.82
Nauru	Both	<20 years	2010	2019	-0.01	5.06	-0.83
Rwanda	Both	<20 years	2010	2019	-0.02	3.36	-0.76
Central African Republic	Both	<20 years	2010	2019	-0.04	3.27	-0.79
Algeria	Both	<20 years	2010	2019	-0.05	2.42	-0.83
Mongolia	Both	<20 years	2010	2019	-0.05	1.49	-0.75
Eswatini	Both	<20 years	2010	2019	-0.05	1.23	-0.76
Tokelau	Both	<20 years	2010	2019	-0.05	4.06	-0.83
Qatar	Both	<20 years	2010	2019	-0.06	2.36	-0.79
Morocco	Both	<20 years	2010	2019	-0.06	2.97	-0.79
Congo	Both	<20 years	2010	2019	-0.07	3.68	-0.8
Nepal	Both	<20 years	2010	2019	-0.07	1.44	-0.77
Colombia	Both	<20 years	2010	2019	-0.07	1.36	-0.78
Argentina	Both	<20 years	2010	2019	-0.07	1.77	-0.82
India	Both	<20 years	2010	2019	-0.08	1.45	-0.75
Turkmenistan	Both	<20 years	2010	2019	-0.09	1.73	-0.72
Bangladesh	Both	<20 years	2010	2019	-0.1	1.45	-0.78
Greenland	Both	<20 years	2010	2019	-0.11	3.49	-0.81
New Zealand	Both	<20 years	2010	2019	-0.12	1.67	-0.79
Azerbaijan	Both	<20 years	2010	2019	-0.13	1.49	-0.78
Nicaragua	Both	<20 years	2010	2019	-0.13	1.7	-0.8
Romania	Both	<20 years	2010	2019	-0.14	2.43	-0.79
South Africa	Both	<20 years	2010	2019	-0.14	1.97	-0.78
Côte d'Ivoire	Both	<20 years	2010	2019	-0.14	1.62	-0.79
Namibia	Both	<20 years	2010	2019	-0.14	2.4	-0.78
Kenya	Both	<20 years	2010	2019	-0.15	2.41	-0.81
Gabon	Both	<20 years	2010	2019	-0.15	2.72	-0.81
Somalia	Both	<20 years	2010	2019	-0.15	1.64	-0.77
Myanmar	Both	<20 years	2010	2019	-0.16	0.96	-0.73
Libya	Both	<20 years	2010	2019	-0.17	3.47	-0.86
United Arab Emirates	Both	<20 years	2010	2019	-0.17	3.39	-0.85
Panama	Both	<20 years	2010	2019	-0.17	2.91	-0.82
Sweden	Both	<20 years	2010	2019	-0.18	0.96	-0.72
Syrian Arab Republic	Both	<20 years	2010	2019	-0.19	2.11	-0.84
Bahrain	Both	<20 years	2010	2019	-0.19	2.03	-0.88
Tajikistan	Both	<20 years	2010	2019	-0.19	1.38	-0.74
Thailand	Both	<20 years	2010	2019	-0.2	1.3	-0.8
Turkey	Both	<20 years	2010	2019	-0.21	0.95	-0.71
Lebanon	Both	<20 years	2010	2019	-0.21	1.93	-0.84
Democratic People's Republic of Korea	Both	<20 years	2010	2019	-0.21	2.2	-0.82
Republic of Moldova	Both	<20 years	2010	2019	-0.21	0.12	-0.48
Netherlands	Both	<20 years	2010	2019	-0.21	0.87	-0.7
Burkina Faso	Both	<20 years	2010	2019	-0.24	2.77	-0.84
Sierra Leone	Both	<20 years	2010	2019	-0.24	2.09	-0.83
Honduras	Both	<20 years	2010	2019	-0.24	1.26	-0.81
Sudan	Both	<20 years	2010	2019	-0.24	3.03	-0.84
Chile	Both	<20 years	2010	2019	-0.24	2.19	-0.84
Iraq	Both	<20 years	2010	2019	-0.25	1.62	-0.81
Yemen	Both	<20 years	2010	2019	-0.25	1.55	-0.84
Guatemala	Both	<20 years	2010	2019	-0.26	1.3	-0.8
Senegal	Both	<20 years	2010	2019	-0.26	2.24	-0.85
Tunisia	Both	<20 years	2010	2019	-0.26	2.18	-0.82
Iran (Islamic Republic of)	Both	<20 years	2010	2019	-0.27	2.27	-0.84
Israel	Both	<20 years	2010	2019	-0.27	0.96	-0.79
Ghana	Both	<20 years	2010	2019	-0.27	2.19	-0.84
Oman	Both	<20 years	2010	2019	-0.28	1.34	-0.85
Monaco	Both	<20 years	2010	2019	-0.28	2.89	-0.86
Bhutan	Both	<20 years	2010	2019	-0.28	2.33	-0.83
Chad	Both	<20 years	2010	2019	-0.29	2.11	-0.84
Mali	Both	<20 years	2010	2019	-0.29	2.32	-0.84
United States of America	Both	<20 years	2010	2019	-0.29	0.57	-0.73
Georgia	Both	<20 years	2010	2019	-0.29	0.13	-0.6
Belgium	Both	<20 years	2010	2019	-0.29	0.8	-0.78
Angola	Both	<20 years	2010	2019	-0.3	2.44	-0.85
Niger	Both	<20 years	2010	2019	-0.3	2.41	-0.83
El Salvador	Both	<20 years	2010	2019	-0.31	2.51	-0.83
Sao Tome and Principe	Both	<20 years	2010	2019	-0.31	2.07	-0.86
Guinea	Both	<20 years	2010	2019	-0.32	2.1	-0.84
San Marino	Both	<20 years	2010	2019	-0.32	2.19	-0.88
Liberia	Both	<20 years	2010	2019	-0.32	2.06	-0.85
Togo	Both	<20 years	2010	2019	-0.33	2.16	-0.85
Czechia	Both	<20 years	2010	2019	-0.33	0.65	-0.78
Samoa	Both	<20 years	2010	2019	-0.33	2.89	-0.88
Ecuador	Both	<20 years	2010	2019	-0.33	1.05	-0.84
Cabo Verde	Both	<20 years	2010	2019	-0.33	2.1	-0.86
Viet Nam	Both	<20 years	2010	2019	-0.35	0.85	-0.83
Norway	Both	<20 years	2010	2019	-0.35	0.86	-0.82
Cameroon	Both	<20 years	2010	2019	-0.35	2.15	-0.84
Saudi Arabia	Both	<20 years	2010	2019	-0.35	0.94	-0.87
Malaysia	Both	<20 years	2010	2019	-0.36	2.3	-0.88
Costa Rica	Both	<20 years	2010	2019	-0.36	0.95	-0.86
Portugal	Both	<20 years	2010	2019	-0.36	0.78	-0.85
Peru	Both	<20 years	2010	2019	-0.38	0.17	-0.69
Kuwait	Both	<20 years	2010	2019	-0.38	0.95	-0.84
Nigeria	Both	<20 years	2010	2019	-0.38	0.75	-0.85
Lithuania	Both	<20 years	2010	2019	-0.38	-0.04	-0.63
Austria	Both	<20 years	2010	2019	-0.39	0.42	-0.78
Kyrgyzstan	Both	<20 years	2010	2019	-0.39	0.27	-0.79
Uzbekistan	Both	<20 years	2010	2019	-0.39	0.22	-0.79
Russian Federation	Both	<20 years	2010	2019	-0.39	0.07	-0.64
Sri Lanka	Both	<20 years	2010	2019	-0.39	2.24	-0.89
Singapore	Both	<20 years	2010	2019	-0.4	0.32	-0.76
Luxembourg	Both	<20 years	2010	2019	-0.42	1.31	-0.91
Egypt	Both	<20 years	2010	2019	-0.42	0.66	-0.88
Bosnia and Herzegovina	Both	<20 years	2010	2019	-0.42	0.61	-0.84
Guinea-Bissau	Both	<20 years	2010	2019	-0.43	1.41	-0.88
Mauritania	Both	<20 years	2010	2019	-0.43	1.16	-0.86
Gambia	Both	<20 years	2010	2019	-0.44	1.49	-0.89
Poland	Both	<20 years	2010	2019	-0.44	0.44	-0.81
Spain	Both	<20 years	2010	2019	-0.46	0.93	-0.89
Italy	Both	<20 years	2010	2019	-0.46	0.18	-0.79
Andorra	Both	<20 years	2010	2019	-0.48	2.07	-0.92
Montenegro	Both	<20 years	2010	2019	-0.48	0.93	-0.91
Timor-Leste	Both	<20 years	2010	2019	-0.49	1.79	-0.91
Serbia	Both	<20 years	2010	2019	-0.5	0.4	-0.87
Ireland	Both	<20 years	2010	2019	-0.51	0.58	-0.89
Seychelles	Both	<20 years	2010	2019	-0.51	2.01	-0.94
Jordan	Both	<20 years	2010	2019	-0.52	0.44	-0.9
Belarus	Both	<20 years	2010	2019	-0.52	-0.32	-0.69
Estonia	Both	<20 years	2010	2019	-0.53	-0.2	-0.75
Puerto Rico	Both	<20 years	2010	2019	-0.55	0.44	-0.9
Greece	Both	<20 years	2010	2019	-0.55	0.25	-0.9
Republic of Korea	Both	<20 years	2010	2019	-0.56	0.56	-0.92
United Kingdom	Both	<20 years	2010	2019	-0.56	0.04	-0.84
North Macedonia	Both	<20 years	2010	2019	-0.56	0.24	-0.88
Armenia	Both	<20 years	2010	2019	-0.57	-0.09	-0.88
China	Both	<20 years	2010	2019	-0.58	0.18	-0.91
Latvia	Both	<20 years	2010	2019	-0.58	-0.22	-0.79
Afghanistan	Both	<20 years	2010	2019	-0.58	0.47	-0.92
Bulgaria	Both	<20 years	2010	2019	-0.59	0.03	-0.89
Albania	Both	<20 years	2010	2019	-0.61	0.33	-0.92
Lao People's Democratic Republic	Both	<20 years	2010	2019	-0.62	1.17	-0.93
Croatia	Both	<20 years	2010	2019	-0.63	0.16	-0.91
Marshall Islands	Both	<20 years	2010	2019	-0.63	0.6	-0.94
Cambodia	Both	<20 years	2010	2019	-0.64	0.18	-0.93
Slovakia	Both	<20 years	2010	2019	-0.65	0.17	-0.92
Indonesia	Both	<20 years	2010	2019	-0.67	1.07	-0.94
Mauritius	Both	<20 years	2010	2019	-0.69	0.17	-0.92
Maldives	Both	<20 years	2010	2019	-0.7	0.67	-0.94
Malta	Both	<20 years	2010	2019	-0.73	0.01	-0.95
Guam	Both	<20 years	2010	2019	-0.75	-0.03	-0.97
Hungary	Both	<20 years	2010	2019	-0.76	-0.19	-0.96
Kazakhstan	Both	<20 years	2010	2019	-0.77	-0.63	-0.87
Cyprus	Both	<20 years	2010	2019	-0.8	-0.4	-0.96
Slovenia	Both	<20 years	2010	2019	-0.8	-0.29	-0.96
Iceland	Both	<20 years	2010	2019	-0.82	-0.39	-0.96
Note: The red number in parentheses is the negative value of that number
