# Supplementary material for: Global burden of multidrug-resistant tuberculosis in children and adolescents
Source: Pediatr Res. 2025 Feb 11;98(3):901–8. doi: 10.1038/s41390-025-03917-1 (PMC12507668; doi:10.1038/s41390-025-03917-1)
Supplement: Supplementary file 15 — Table S5C [file 41390_2025_3917_MOESM15_ESM.xlsx]

## Sheet: Sheet1
Table S5C-MDR-TB-related death rate (per 100,000) of Children and adolescents in 2019 in 204 countries
location	sex	age	year	value	upper limit	lower limit
Somalia	Both	<20 years	2019	3.66	9.61	0.86
Eswatini	Both	<20 years	2019	3.28	7.3	0.74
Lesotho	Both	<20 years	2019	2.41	5.87	0.65
Central African Republic	Both	<20 years	2019	2.1	7.8	0.25
Zimbabwe	Both	<20 years	2019	1.62	4.84	0.21
Mozambique	Both	<20 years	2019	1.42	3.42	0.38
South Sudan	Both	<20 years	2019	1.29	3.72	0.15
Chad	Both	<20 years	2019	1.17	3.97	0.14
Botswana	Both	<20 years	2019	0.97	3.12	0.15
Pakistan	Both	<20 years	2019	0.97	2.45	0.25
Namibia	Both	<20 years	2019	0.96	2.13	0.3
Burkina Faso	Both	<20 years	2019	0.9	2.87	0.11
Burundi	Both	<20 years	2019	0.84	2.93	0.1
Djibouti	Both	<20 years	2019	0.81	1.87	0.24
Angola	Both	<20 years	2019	0.79	2.67	0.08
Democratic Republic of the Congo	Both	<20 years	2019	0.76	2.75	0.07
Eritrea	Both	<20 years	2019	0.74	2.62	0.09
Comoros	Both	<20 years	2019	0.67	2.06	0.08
Mali	Both	<20 years	2019	0.61	2	0.06
Nigeria	Both	<20 years	2019	0.59	1.77	0.11
Niger	Both	<20 years	2019	0.59	2.1	0.06
Sierra Leone	Both	<20 years	2019	0.57	2.01	0.06
Guinea	Both	<20 years	2019	0.53	1.83	0.06
Tajikistan	Both	<20 years	2019	0.52	0.99	0.2
Côte d'Ivoire	Both	<20 years	2019	0.49	1.68	0.06
Uganda	Both	<20 years	2019	0.48	1.38	0.08
Myanmar	Both	<20 years	2019	0.47	1.15	0.13
United Republic of Tanzania	Both	<20 years	2019	0.45	1.64	0.06
Zambia	Both	<20 years	2019	0.42	1.42	0.06
Madagascar	Both	<20 years	2019	0.41	1.4	0.06
Uzbekistan	Both	<20 years	2019	0.37	0.66	0.14
Papua New Guinea	Both	<20 years	2019	0.36	0.91	0.09
Turkmenistan	Both	<20 years	2019	0.34	0.67	0.12
India	Both	<20 years	2019	0.33	0.84	0.05
Malawi	Both	<20 years	2019	0.33	1.07	0.05
South Africa	Both	<20 years	2019	0.32	0.81	0.08
Rwanda	Both	<20 years	2019	0.32	0.83	0.09
Ethiopia	Both	<20 years	2019	0.32	1.02	0.05
Azerbaijan	Both	<20 years	2019	0.3	0.61	0.09
Benin	Both	<20 years	2019	0.29	0.91	0.04
Cameroon	Both	<20 years	2019	0.27	0.97	0.03
Kyrgyzstan	Both	<20 years	2019	0.27	0.46	0.1
Togo	Both	<20 years	2019	0.26	0.86	0.03
Mongolia	Both	<20 years	2019	0.25	0.63	0.05
Bolivia (Plurinational State of)	Both	<20 years	2019	0.24	0.74	0.03
Ghana	Both	<20 years	2019	0.24	0.78	0.03
Afghanistan	Both	<20 years	2019	0.23	0.76	0.03
Congo	Both	<20 years	2019	0.23	0.9	0.02
Guinea-Bissau	Both	<20 years	2019	0.22	0.77	0.03
Nepal	Both	<20 years	2019	0.2	0.54	0.04
Bangladesh	Both	<20 years	2019	0.19	0.51	0.04
Gambia	Both	<20 years	2019	0.19	0.69	0.02
Philippines	Both	<20 years	2019	0.18	0.49	0.04
Gabon	Both	<20 years	2019	0.17	0.7	0.02
Senegal	Both	<20 years	2019	0.16	0.43	0.04
Bhutan	Both	<20 years	2019	0.16	0.58	0.02
Liberia	Both	<20 years	2019	0.14	0.58	0.01
Georgia	Both	<20 years	2019	0.13	0.23	0.06
Equatorial Guinea	Both	<20 years	2019	0.13	0.47	0.01
Kazakhstan	Both	<20 years	2019	0.13	0.21	0.06
Peru	Both	<20 years	2019	0.13	0.26	0.04
Ukraine	Both	<20 years	2019	0.12	0.19	0.06
Kenya	Both	<20 years	2019	0.12	0.3	0.03
Republic of Moldova	Both	<20 years	2019	0.12	0.17	0.07
Democratic People's Republic of Korea	Both	<20 years	2019	0.09	0.23	0.02
Mauritania	Both	<20 years	2019	0.08	0.29	0.01
Sao Tome and Principe	Both	<20 years	2019	0.06	0.2	0.01
Viet Nam	Both	<20 years	2019	0.06	0.14	0.01
Cambodia	Both	<20 years	2019	0.06	0.21	0.01
Armenia	Both	<20 years	2019	0.06	0.12	0.01
Ecuador	Both	<20 years	2019	0.05	0.17	0.01
Panama	Both	<20 years	2019	0.05	0.21	0.01
Lao People's Democratic Republic	Both	<20 years	2019	0.05	0.23	0.01
Russian Federation	Both	<20 years	2019	0.05	0.08	0.02
Cabo Verde	Both	<20 years	2019	0.05	0.16	0.01
Morocco	Both	<20 years	2019	0.04	0.12	0.01
Kiribati	Both	<20 years	2019	0.04	0.17	0
Timor-Leste	Both	<20 years	2019	0.04	0.15	0
Haiti	Both	<20 years	2019	0.04	0.16	0
Marshall Islands	Both	<20 years	2019	0.03	0.12	0
Yemen	Both	<20 years	2019	0.03	0.11	0.01
Sudan	Both	<20 years	2019	0.03	0.13	0
Indonesia	Both	<20 years	2019	0.03	0.12	0
Paraguay	Both	<20 years	2019	0.03	0.09	0
Guatemala	Both	<20 years	2019	0.03	0.08	0
Belarus	Both	<20 years	2019	0.02	0.04	0.01
Romania	Both	<20 years	2019	0.02	0.06	0.01
Colombia	Both	<20 years	2019	0.02	0.06	0
Honduras	Both	<20 years	2019	0.02	0.07	0
Iraq	Both	<20 years	2019	0.02	0.05	0
Lithuania	Both	<20 years	2019	0.02	0.03	0.01
Brazil	Both	<20 years	2019	0.02	0.05	0
China	Both	<20 years	2019	0.02	0.05	0
Dominican Republic	Both	<20 years	2019	0.01	0.06	0
Guyana	Both	<20 years	2019	0.01	0.07	0
Nicaragua	Both	<20 years	2019	0.01	0.04	0
Venezuela (Bolivarian Republic of)	Both	<20 years	2019	0.01	0.04	0
Saudi Arabia	Both	<20 years	2019	0.01	0.03	0
Mexico	Both	<20 years	2019	0.01	0.03	0
Thailand	Both	<20 years	2019	0.01	0.03	0
Turkey	Both	<20 years	2019	0.01	0.02	0
Syrian Arab Republic	Both	<20 years	2019	0.01	0.03	0
Egypt	Both	<20 years	2019	0.01	0.02	0
Dominica	Both	<20 years	2019	0.01	0.03	0
Vanuatu	Both	<20 years	2019	0.01	0.03	0
Micronesia (Federated States of)	Both	<20 years	2019	0.01	0.03	0
Nauru	Both	<20 years	2019	0.01	0.03	0
Bahamas	Both	<20 years	2019	0.01	0.02	0
Latvia	Both	<20 years	2019	0.01	0.01	0
Argentina	Both	<20 years	2019	0.01	0.02	0
Algeria	Both	<20 years	2019	0.01	0.02	0
Belize	Both	<20 years	2019	0.01	0.02	0
Tuvalu	Both	<20 years	2019	0	0.02	0
Malaysia	Both	<20 years	2019	0	0.01	0
Northern Mariana Islands	Both	<20 years	2019	0	0.02	0
El Salvador	Both	<20 years	2019	0	0.02	0
Libya	Both	<20 years	2019	0	0.02	0
Greenland	Both	<20 years	2019	0	0.02	0
Iran (Islamic Republic of)	Both	<20 years	2019	0	0.01	0
Solomon Islands	Both	<20 years	2019	0	0.01	0
Palestine	Both	<20 years	2019	0	0.01	0
United Arab Emirates	Both	<20 years	2019	0	0.01	0
Estonia	Both	<20 years	2019	0	0.01	0
Bahrain	Both	<20 years	2019	0	0.01	0
Fiji	Both	<20 years	2019	0	0.01	0
Guam	Both	<20 years	2019	0	0.01	0
Tonga	Both	<20 years	2019	0	0.01	0
Oman	Both	<20 years	2019	0	0.01	0
Brunei Darussalam	Both	<20 years	2019	0	0.01	0
Maldives	Both	<20 years	2019	0	0.01	0
Niue	Both	<20 years	2019	0	0.01	0
Republic of Korea	Both	<20 years	2019	0	0.01	0
Saint Vincent and the Grenadines	Both	<20 years	2019	0	0.01	0
Kuwait	Both	<20 years	2019	0	0.01	0
Tokelau	Both	<20 years	2019	0	0.01	0
Costa Rica	Both	<20 years	2019	0	0.01	0
Saint Lucia	Both	<20 years	2019	0	0.01	0
Suriname	Both	<20 years	2019	0	0.01	0
Palau	Both	<20 years	2019	0	0.01	0
Lebanon	Both	<20 years	2019	0	0.01	0
Chile	Both	<20 years	2019	0	0	0
Qatar	Both	<20 years	2019	0	0.01	0
North Macedonia	Both	<20 years	2019	0	0	0
Saint Kitts and Nevis	Both	<20 years	2019	0	0.01	0
Tunisia	Both	<20 years	2019	0	0	0
Bulgaria	Both	<20 years	2019	0	0	0
Jordan	Both	<20 years	2019	0	0	0
Sri Lanka	Both	<20 years	2019	0	0.01	0
Taiwan (Province of China)	Both	<20 years	2019	0	0	0
Israel	Both	<20 years	2019	0	0	0
Grenada	Both	<20 years	2019	0	0	0
Samoa	Both	<20 years	2019	0	0	0
Greece	Both	<20 years	2019	0	0	0
Jamaica	Both	<20 years	2019	0	0	0
American Samoa	Both	<20 years	2019	0	0	0
Portugal	Both	<20 years	2019	0	0	0
Trinidad and Tobago	Both	<20 years	2019	0	0	0
Antigua and Barbuda	Both	<20 years	2019	0	0	0
Seychelles	Both	<20 years	2019	0	0	0
Italy	Both	<20 years	2019	0	0	0
Monaco	Both	<20 years	2019	0	0	0
United States Virgin Islands	Both	<20 years	2019	0	0	0
Uruguay	Both	<20 years	2019	0	0	0
Sweden	Both	<20 years	2019	0	0	0
Australia	Both	<20 years	2019	0	0	0
Albania	Both	<20 years	2019	0	0	0
Singapore	Both	<20 years	2019	0	0	0
Mauritius	Both	<20 years	2019	0	0	0
Bosnia and Herzegovina	Both	<20 years	2019	0	0	0
Belgium	Both	<20 years	2019	0	0	0
Germany	Both	<20 years	2019	0	0	0
Barbados	Both	<20 years	2019	0	0	0
Spain	Both	<20 years	2019	0	0	0
Montenegro	Both	<20 years	2019	0	0	0
Austria	Both	<20 years	2019	0	0	0
United Kingdom	Both	<20 years	2019	0	0	0
New Zealand	Both	<20 years	2019	0	0	0
Cook Islands	Both	<20 years	2019	0	0	0
Cyprus	Both	<20 years	2019	0	0	0
France	Both	<20 years	2019	0	0	0
Cuba	Both	<20 years	2019	0	0	0
Norway	Both	<20 years	2019	0	0	0
Netherlands	Both	<20 years	2019	0	0	0
Serbia	Both	<20 years	2019	0	0	0
Puerto Rico	Both	<20 years	2019	0	0	0
Switzerland	Both	<20 years	2019	0	0	0
United States of America	Both	<20 years	2019	0	0	0
Denmark	Both	<20 years	2019	0	0	0
Finland	Both	<20 years	2019	0	0	0
Luxembourg	Both	<20 years	2019	0	0	0
San Marino	Both	<20 years	2019	0	0	0
Japan	Both	<20 years	2019	0	0	0
Poland	Both	<20 years	2019	0	0	0
Ireland	Both	<20 years	2019	0	0	0
Canada	Both	<20 years	2019	0	0	0
Czechia	Both	<20 years	2019	0	0	0
Slovakia	Both	<20 years	2019	0	0	0
Iceland	Both	<20 years	2019	0	0	0
Bermuda	Both	<20 years	2019	0	0	0
Malta	Both	<20 years	2019	0	0	0
Croatia	Both	<20 years	2019	0	0	0
Hungary	Both	<20 years	2019	0	0	0
Andorra	Both	<20 years	2019	0	0	0
Slovenia	Both	<20 years	2019	0	0	0
