# Supplementary material for: Global burden of multidrug-resistant tuberculosis in children and adolescents
Source: Pediatr Res. 2025 Feb 11;98(3):901–8. doi: 10.1038/s41390-025-03917-1 (PMC12507668; doi:10.1038/s41390-025-03917-1)
Supplement: Supplementary file 16 — Table S5D [file 41390_2025_3917_MOESM16_ESM.xlsx]

## Sheet: Sheet1
Table S5D-Children and adolescents MDR-TB-related death rate EAPC (%) trend from 2010 to 2019 in 204 countries
location	sex	age	year start	year end	value	upper limit	lower limit
Papua New Guinea	Both	<20 years	2010	2019	0.87	6.44	-0.54
Bermuda	Both	<20 years	2010	2019	0.5	10.86	-0.84
Dominica	Both	<20 years	2010	2019	0.42	7.49	-0.76
Grenada	Both	<20 years	2010	2019	0.39	8.32	-0.81
Comoros	Both	<20 years	2010	2019	0.33	5.25	-0.72
Australia	Both	<20 years	2010	2019	0.31	3.53	-0.63
Brunei Darussalam	Both	<20 years	2010	2019	0.28	6.04	-0.81
Fiji	Both	<20 years	2010	2019	0.23	6.48	-0.8
Madagascar	Both	<20 years	2010	2019	0.23	2.77	-0.74
Cuba	Both	<20 years	2010	2019	0.2	2.75	-0.76
Jamaica	Both	<20 years	2010	2019	0.2	5.38	-0.79
Germany	Both	<20 years	2010	2019	0.19	1.59	-0.51
Switzerland	Both	<20 years	2010	2019	0.16	1.69	-0.58
Bahamas	Both	<20 years	2010	2019	0.15	4.39	-0.83
Barbados	Both	<20 years	2010	2019	0.14	7.52	-0.86
Dominican Republic	Both	<20 years	2010	2019	0.13	6.14	-0.81
Saint Kitts and Nevis	Both	<20 years	2010	2019	0.12	5.01	-0.8
Ukraine	Both	<20 years	2010	2019	0.12	1.52	-0.47
Malawi	Both	<20 years	2010	2019	0.1	2.85	-0.8
United States Virgin Islands	Both	<20 years	2010	2019	0.06	4.61	-0.81
Haiti	Both	<20 years	2010	2019	0.05	6.52	-0.84
Botswana	Both	<20 years	2010	2019	0.03	1.88	-0.75
Saint Vincent and the Grenadines	Both	<20 years	2010	2019	0.01	4.48	-0.82
Saint Lucia	Both	<20 years	2010	2019	-0.01	3.46	-0.82
Vanuatu	Both	<20 years	2010	2019	-0.01	5.62	-0.82
Belize	Both	<20 years	2010	2019	-0.02	4.56	-0.83
Northern Mariana Islands	Both	<20 years	2010	2019	-0.03	2.87	-0.83
American Samoa	Both	<20 years	2010	2019	-0.04	4.52	-0.84
Guyana	Both	<20 years	2010	2019	-0.04	5.17	-0.84
Trinidad and Tobago	Both	<20 years	2010	2019	-0.05	4.15	-0.83
United Republic of Tanzania	Both	<20 years	2010	2019	-0.06	1.6	-0.78
Antigua and Barbuda	Both	<20 years	2010	2019	-0.1	4.71	-0.84
South Sudan	Both	<20 years	2010	2019	-0.13	2.79	-0.77
United States of America	Both	<20 years	2010	2019	-0.13	0.89	-0.65
Uganda	Both	<20 years	2010	2019	-0.13	1.41	-0.83
Suriname	Both	<20 years	2010	2019	-0.13	3.85	-0.85
Canada	Both	<20 years	2010	2019	-0.13	1.02	-0.69
Lesotho	Both	<20 years	2010	2019	-0.14	2.25	-0.8
Zimbabwe	Both	<20 years	2010	2019	-0.16	2.92	-0.78
Uruguay	Both	<20 years	2010	2019	-0.16	2.54	-0.84
Finland	Both	<20 years	2010	2019	-0.17	1.39	-0.75
Pakistan	Both	<20 years	2010	2019	-0.17	1.9	-0.78
Denmark	Both	<20 years	2010	2019	-0.18	1.52	-0.76
Zambia	Both	<20 years	2010	2019	-0.19	1.33	-0.81
Palau	Both	<20 years	2010	2019	-0.19	4.15	-0.87
Burkina Faso	Both	<20 years	2010	2019	-0.19	2.88	-0.83
Venezuela (Bolivarian Republic of)	Both	<20 years	2010	2019	-0.19	2.64	-0.84
Tonga	Both	<20 years	2010	2019	-0.21	3.05	-0.88
Micronesia (Federated States of)	Both	<20 years	2010	2019	-0.21	3.27	-0.87
Central African Republic	Both	<20 years	2010	2019	-0.22	2.63	-0.83
Benin	Both	<20 years	2010	2019	-0.23	1.4	-0.86
Paraguay	Both	<20 years	2010	2019	-0.23	1.36	-0.88
Libya	Both	<20 years	2010	2019	-0.23	3.62	-0.86
Eritrea	Both	<20 years	2010	2019	-0.24	2.16	-0.82
Burundi	Both	<20 years	2010	2019	-0.24	1.99	-0.81
Niue	Both	<20 years	2010	2019	-0.25	4.51	-0.86
San Marino	Both	<20 years	2010	2019	-0.25	2.47	-0.85
France	Both	<20 years	2010	2019	-0.28	0.67	-0.76
Kiribati	Both	<20 years	2010	2019	-0.28	3.7	-0.88
Solomon Islands	Both	<20 years	2010	2019	-0.28	3.62	-0.89
Monaco	Both	<20 years	2010	2019	-0.3	2.62	-0.86
Brazil	Both	<20 years	2010	2019	-0.3	0.79	-0.84
Mexico	Both	<20 years	2010	2019	-0.3	0.98	-0.84
United Arab Emirates	Both	<20 years	2010	2019	-0.3	2.68	-0.87
Qatar	Both	<20 years	2010	2019	-0.31	1.33	-0.85
Greenland	Both	<20 years	2010	2019	-0.31	2.51	-0.86
Bolivia (Plurinational State of)	Both	<20 years	2010	2019	-0.32	2.03	-0.81
Japan	Both	<20 years	2010	2019	-0.32	1.71	-0.87
Djibouti	Both	<20 years	2010	2019	-0.33	1.41	-0.82
Oman	Both	<20 years	2010	2019	-0.33	1.15	-0.87
Tajikistan	Both	<20 years	2010	2019	-0.33	0.71	-0.74
Colombia	Both	<20 years	2010	2019	-0.33	0.65	-0.84
Taiwan (Province of China)	Both	<20 years	2010	2019	-0.33	2.36	-0.86
Mozambique	Both	<20 years	2010	2019	-0.33	0.67	-0.8
Namibia	Both	<20 years	2010	2019	-0.33	1.61	-0.83
Syrian Arab Republic	Both	<20 years	2010	2019	-0.34	1.52	-0.86
Israel	Both	<20 years	2010	2019	-0.34	0.62	-0.79
Chile	Both	<20 years	2010	2019	-0.34	1.64	-0.84
Somalia	Both	<20 years	2010	2019	-0.34	0.86	-0.82
Lebanon	Both	<20 years	2010	2019	-0.35	1.5	-0.87
Philippines	Both	<20 years	2010	2019	-0.36	0.92	-0.84
Niger	Both	<20 years	2010	2019	-0.36	1.89	-0.85
Algeria	Both	<20 years	2010	2019	-0.36	1.31	-0.89
Tuvalu	Both	<20 years	2010	2019	-0.37	3.29	-0.9
Côte d'Ivoire	Both	<20 years	2010	2019	-0.37	0.99	-0.84
Netherlands	Both	<20 years	2010	2019	-0.37	0.47	-0.76
Panama	Both	<20 years	2010	2019	-0.37	1.72	-0.87
United Kingdom	Both	<20 years	2010	2019	-0.38	0.39	-0.76
Georgia	Both	<20 years	2010	2019	-0.38	-0.02	-0.63
Costa Rica	Both	<20 years	2010	2019	-0.38	0.91	-0.86
Tokelau	Both	<20 years	2010	2019	-0.39	2.27	-0.89
Cook Islands	Both	<20 years	2010	2019	-0.39	2.36	-0.9
Bahrain	Both	<20 years	2010	2019	-0.39	1.32	-0.91
Honduras	Both	<20 years	2010	2019	-0.4	0.82	-0.84
Nicaragua	Both	<20 years	2010	2019	-0.4	0.8	-0.86
Kenya	Both	<20 years	2010	2019	-0.4	1.6	-0.85
Rwanda	Both	<20 years	2010	2019	-0.4	1.51	-0.86
Senegal	Both	<20 years	2010	2019	-0.4	1.68	-0.88
Ghana	Both	<20 years	2010	2019	-0.4	1.43	-0.86
Nigeria	Both	<20 years	2010	2019	-0.41	0.58	-0.85
Chad	Both	<20 years	2010	2019	-0.41	1.55	-0.87
Turkey	Both	<20 years	2010	2019	-0.41	0.46	-0.79
Sao Tome and Principe	Both	<20 years	2010	2019	-0.42	1.41	-0.88
Ethiopia	Both	<20 years	2010	2019	-0.42	0.83	-0.84
Palestine	Both	<20 years	2010	2019	-0.42	1.74	-0.89
Democratic People's Republic of Korea	Both	<20 years	2010	2019	-0.43	1.26	-0.87
Guinea	Both	<20 years	2010	2019	-0.43	1.37	-0.86
Portugal	Both	<20 years	2010	2019	-0.45	0.51	-0.87
Eswatini	Both	<20 years	2010	2019	-0.45	0.21	-0.84
Mali	Both	<20 years	2010	2019	-0.46	1.28	-0.89
India	Both	<20 years	2010	2019	-0.46	0.33	-0.85
Liberia	Both	<20 years	2010	2019	-0.46	1.36	-0.88
Argentina	Both	<20 years	2010	2019	-0.46	0.64	-0.89
Nepal	Both	<20 years	2010	2019	-0.47	0.34	-0.86
Austria	Both	<20 years	2010	2019	-0.47	0.18	-0.81
Romania	Both	<20 years	2010	2019	-0.47	1.04	-0.87
Bosnia and Herzegovina	Both	<20 years	2010	2019	-0.47	0.53	-0.86
Sierra Leone	Both	<20 years	2010	2019	-0.48	1.24	-0.88
Turkmenistan	Both	<20 years	2010	2019	-0.48	0.29	-0.82
Czechia	Both	<20 years	2010	2019	-0.48	0.26	-0.83
Yemen	Both	<20 years	2010	2019	-0.48	0.83	-0.89
Guatemala	Both	<20 years	2010	2019	-0.48	0.67	-0.87
Norway	Both	<20 years	2010	2019	-0.48	0.45	-0.84
Lithuania	Both	<20 years	2010	2019	-0.48	-0.21	-0.68
Congo	Both	<20 years	2010	2019	-0.49	1.56	-0.88
Mongolia	Both	<20 years	2010	2019	-0.49	0.25	-0.85
Thailand	Both	<20 years	2010	2019	-0.49	0.44	-0.87
Morocco	Both	<20 years	2010	2019	-0.49	1.22	-0.89
Kuwait	Both	<20 years	2010	2019	-0.49	0.55	-0.87
Malaysia	Both	<20 years	2010	2019	-0.5	1.64	-0.91
New Zealand	Both	<20 years	2010	2019	-0.5	0.97	-0.9
Azerbaijan	Both	<20 years	2010	2019	-0.5	0.24	-0.84
Tunisia	Both	<20 years	2010	2019	-0.5	1.22	-0.88
Gabon	Both	<20 years	2010	2019	-0.51	1.17	-0.9
Cabo Verde	Both	<20 years	2010	2019	-0.51	1.3	-0.89
El Salvador	Both	<20 years	2010	2019	-0.51	1.66	-0.88
Republic of Moldova	Both	<20 years	2010	2019	-0.51	-0.28	-0.65
Gambia	Both	<20 years	2010	2019	-0.52	1.04	-0.9
Italy	Both	<20 years	2010	2019	-0.52	0.03	-0.81
Democratic Republic of the Congo	Both	<20 years	2010	2019	-0.52	0.83	-0.9
Cameroon	Both	<20 years	2010	2019	-0.52	1.07	-0.89
Bhutan	Both	<20 years	2010	2019	-0.53	1.14	-0.88
Bangladesh	Both	<20 years	2010	2019	-0.53	0.27	-0.87
Republic of Korea	Both	<20 years	2010	2019	-0.53	0.54	-0.91
Sweden	Both	<20 years	2010	2019	-0.53	0.09	-0.84
Samoa	Both	<20 years	2010	2019	-0.54	1.97	-0.91
Belgium	Both	<20 years	2010	2019	-0.54	0.19	-0.85
Togo	Both	<20 years	2010	2019	-0.54	0.98	-0.89
Myanmar	Both	<20 years	2010	2019	-0.54	0.05	-0.84
Albania	Both	<20 years	2010	2019	-0.54	0.57	-0.91
Luxembourg	Both	<20 years	2010	2019	-0.54	0.76	-0.92
Spain	Both	<20 years	2010	2019	-0.54	0.58	-0.91
Ecuador	Both	<20 years	2010	2019	-0.54	0.29	-0.88
Equatorial Guinea	Both	<20 years	2010	2019	-0.55	1.11	-0.9
Singapore	Both	<20 years	2010	2019	-0.55	-0.03	-0.83
Puerto Rico	Both	<20 years	2010	2019	-0.55	0.48	-0.9
Poland	Both	<20 years	2010	2019	-0.55	0.11	-0.84
South Africa	Both	<20 years	2010	2019	-0.55	0.57	-0.88
Iraq	Both	<20 years	2010	2019	-0.56	0.56	-0.89
Uzbekistan	Both	<20 years	2010	2019	-0.56	-0.22	-0.81
Nauru	Both	<20 years	2010	2019	-0.56	1.47	-0.93
Kyrgyzstan	Both	<20 years	2010	2019	-0.56	-0.21	-0.82
Andorra	Both	<20 years	2010	2019	-0.57	1.59	-0.93
Egypt	Both	<20 years	2010	2019	-0.57	0.23	-0.9
Seychelles	Both	<20 years	2010	2019	-0.59	1.61	-0.95
Jordan	Both	<20 years	2010	2019	-0.59	0.17	-0.91
North Macedonia	Both	<20 years	2010	2019	-0.6	0.17	-0.89
Sudan	Both	<20 years	2010	2019	-0.6	0.89	-0.92
Iran (Islamic Republic of)	Both	<20 years	2010	2019	-0.6	0.74	-0.91
Peru	Both	<20 years	2010	2019	-0.61	-0.27	-0.81
Viet Nam	Both	<20 years	2010	2019	-0.62	0.03	-0.9
Armenia	Both	<20 years	2010	2019	-0.63	-0.28	-0.88
Russian Federation	Both	<20 years	2010	2019	-0.63	-0.43	-0.76
Saudi Arabia	Both	<20 years	2010	2019	-0.63	0.13	-0.92
Latvia	Both	<20 years	2010	2019	-0.63	-0.38	-0.82
Mauritania	Both	<20 years	2010	2019	-0.64	0.45	-0.92
Belarus	Both	<20 years	2010	2019	-0.64	-0.48	-0.77
Sri Lanka	Both	<20 years	2010	2019	-0.64	0.93	-0.94
Ireland	Both	<20 years	2010	2019	-0.64	0.11	-0.91
Guinea-Bissau	Both	<20 years	2010	2019	-0.65	0.49	-0.93
Afghanistan	Both	<20 years	2010	2019	-0.65	0.21	-0.93
Serbia	Both	<20 years	2010	2019	-0.65	-0.06	-0.91
Timor-Leste	Both	<20 years	2010	2019	-0.66	0.82	-0.94
Slovakia	Both	<20 years	2010	2019	-0.66	0.11	-0.93
Greece	Both	<20 years	2010	2019	-0.67	-0.08	-0.93
Estonia	Both	<20 years	2010	2019	-0.68	-0.5	-0.81
Angola	Both	<20 years	2010	2019	-0.68	0.48	-0.93
Mauritius	Both	<20 years	2010	2019	-0.68	0.17	-0.92
Montenegro	Both	<20 years	2010	2019	-0.7	0.16	-0.95
Croatia	Both	<20 years	2010	2019	-0.72	-0.1	-0.93
China	Both	<20 years	2010	2019	-0.73	-0.3	-0.94
Marshall Islands	Both	<20 years	2010	2019	-0.73	0.15	-0.96
Indonesia	Both	<20 years	2010	2019	-0.74	0.52	-0.95
Maldives	Both	<20 years	2010	2019	-0.75	0.44	-0.95
Hungary	Both	<20 years	2010	2019	-0.75	-0.18	-0.95
Cambodia	Both	<20 years	2010	2019	-0.75	-0.23	-0.95
Guam	Both	<20 years	2010	2019	-0.77	-0.15	-0.97
Cyprus	Both	<20 years	2010	2019	-0.77	-0.33	-0.95
Kazakhstan	Both	<20 years	2010	2019	-0.78	-0.67	-0.87
Bulgaria	Both	<20 years	2010	2019	-0.79	-0.47	-0.94
Lao People's Democratic Republic	Both	<20 years	2010	2019	-0.79	0.27	-0.96
Malta	Both	<20 years	2010	2019	-0.8	-0.31	-0.96
Iceland	Both	<20 years	2010	2019	-0.87	-0.57	-0.98
Slovenia	Both	<20 years	2010	2019	-0.88	-0.55	-0.98
