# Supplementary material for: Global burden of multidrug-resistant tuberculosis in children and adolescents
Source: Pediatr Res. 2025 Feb 11;98(3):901–8. doi: 10.1038/s41390-025-03917-1 (PMC12507668; doi:10.1038/s41390-025-03917-1)
Supplement: Supplementary file 17 — Table S5E [file 41390_2025_3917_MOESM17_ESM.xlsx]

## Sheet: Sheet1
Table S5E-MDR-TB-related DALYs rate (per 100,000) of Children and adolescents in 2019 in 204 countries
location	sex	age	year	value	upper limit	lower limit
Somalia	Both	<20 years	2019	308.88	811.08	72.24
Eswatini	Both	<20 years	2019	289.93	652.98	63.68
Lesotho	Both	<20 years	2019	207.26	498.19	58.64
Central African Republic	Both	<20 years	2019	180.26	673.16	21.36
Zimbabwe	Both	<20 years	2019	139.2	415.48	19.11
Mozambique	Both	<20 years	2019	121.63	289.91	32.75
South Sudan	Both	<20 years	2019	110.63	322.99	13.04
Chad	Both	<20 years	2019	101.15	341.98	12.31
Namibia	Both	<20 years	2019	87.14	187.81	28.93
Botswana	Both	<20 years	2019	85.92	272.37	12.88
Pakistan	Both	<20 years	2019	83.54	209.93	22.56
Burkina Faso	Both	<20 years	2019	78.83	252.18	9.55
Burundi	Both	<20 years	2019	71.48	243.22	8.53
Djibouti	Both	<20 years	2019	69.22	157.33	21.6
Angola	Both	<20 years	2019	68.4	232.77	6.94
Democratic Republic of the Congo	Both	<20 years	2019	65.42	237.48	6.33
Eritrea	Both	<20 years	2019	62.72	217.09	7.89
Comoros	Both	<20 years	2019	56.59	174.25	7.23
Mali	Both	<20 years	2019	53.14	173.43	5.7
Nigeria	Both	<20 years	2019	51.52	154	9.59
Niger	Both	<20 years	2019	50.69	181.48	5.38
Sierra Leone	Both	<20 years	2019	49.41	174.74	5.46
Guinea	Both	<20 years	2019	46.05	157.96	5.53
Tajikistan	Both	<20 years	2019	45.44	86.42	17.98
Côte d'Ivoire	Both	<20 years	2019	42.16	145.72	5.3
Uganda	Both	<20 years	2019	41.44	117.13	7.01
Myanmar	Both	<20 years	2019	40.44	98.43	11.37
United Republic of Tanzania	Both	<20 years	2019	39.05	140.91	4.85
Zambia	Both	<20 years	2019	36.53	119.34	5.54
Madagascar	Both	<20 years	2019	34.34	117.61	5.31
Uzbekistan	Both	<20 years	2019	32.59	58.07	12.89
South Africa	Both	<20 years	2019	31.34	79.05	9.49
Papua New Guinea	Both	<20 years	2019	30.6	75.63	7.4
Turkmenistan	Both	<20 years	2019	29.37	57.45	10.17
India	Both	<20 years	2019	28.28	71.62	4.58
Malawi	Both	<20 years	2019	27.96	90.99	4.34
Ethiopia	Both	<20 years	2019	27.21	88.89	4.71
Rwanda	Both	<20 years	2019	26.78	69.85	7.72
Azerbaijan	Both	<20 years	2019	26.49	53.21	8.15
Benin	Both	<20 years	2019	25.32	78.68	3.64
Kyrgyzstan	Both	<20 years	2019	25.19	42.09	9.64
Cameroon	Both	<20 years	2019	23.85	83.8	3.11
Togo	Both	<20 years	2019	22.17	72.18	2.67
Mongolia	Both	<20 years	2019	22.02	56.71	4.48
Ghana	Both	<20 years	2019	20.34	66.65	2.44
Bolivia (Plurinational State of)	Both	<20 years	2019	19.96	61.78	2.84
Congo	Both	<20 years	2019	19.9	78.84	2.02
Afghanistan	Both	<20 years	2019	19.84	64.2	2.99
Guinea-Bissau	Both	<20 years	2019	18.67	66.12	2.33
Gambia	Both	<20 years	2019	17.02	61.54	2.06
Nepal	Both	<20 years	2019	16.79	44.54	3.68
Philippines	Both	<20 years	2019	16.51	43.83	4
Bangladesh	Both	<20 years	2019	16.42	43.21	3.48
Gabon	Both	<20 years	2019	15.41	60.25	1.71
Senegal	Both	<20 years	2019	13.95	36.29	3.19
Bhutan	Both	<20 years	2019	13.79	48.52	1.39
Liberia	Both	<20 years	2019	12.26	49.41	1.3
Georgia	Both	<20 years	2019	12.09	20.79	6
Kazakhstan	Both	<20 years	2019	11.84	19.7	6.02
Equatorial Guinea	Both	<20 years	2019	11.38	40.82	1.12
Republic of Moldova	Both	<20 years	2019	11.06	15.52	7.19
Peru	Both	<20 years	2019	10.59	21.83	3.81
Ukraine	Both	<20 years	2019	10.02	15.82	5.01
Kenya	Both	<20 years	2019	9.73	24.75	2.44
Democratic People's Republic of Korea	Both	<20 years	2019	7.6	18.94	2.08
Mauritania	Both	<20 years	2019	6.73	24.2	0.69
Sao Tome and Principe	Both	<20 years	2019	5.36	17.39	0.57
Armenia	Both	<20 years	2019	5.35	11.79	1.22
Viet Nam	Both	<20 years	2019	5.11	12.37	1.26
Cambodia	Both	<20 years	2019	4.94	18.03	0.57
Russian Federation	Both	<20 years	2019	4.68	7.31	2.36
Ecuador	Both	<20 years	2019	4.63	14.01	0.73
Panama	Both	<20 years	2019	4.61	17.58	0.48
Lao People's Democratic Republic	Both	<20 years	2019	4.5	19.55	0.44
Cabo Verde	Both	<20 years	2019	4.47	14.19	0.52
Morocco	Both	<20 years	2019	3.5	9.56	0.73
Kiribati	Both	<20 years	2019	3.15	13.7	0.25
Timor-Leste	Both	<20 years	2019	3.1	13.27	0.3
Haiti	Both	<20 years	2019	3.04	13.34	0.25
Yemen	Both	<20 years	2019	2.88	9.71	0.46
Sudan	Both	<20 years	2019	2.69	11.41	0.25
Marshall Islands	Both	<20 years	2019	2.69	9.36	0.34
Belarus	Both	<20 years	2019	2.64	3.84	1.63
Indonesia	Both	<20 years	2019	2.39	10.21	0.21
Paraguay	Both	<20 years	2019	2.22	7.63	0.24
Guatemala	Both	<20 years	2019	2.14	6.88	0.26
Romania	Both	<20 years	2019	2.07	4.76	0.65
Lithuania	Both	<20 years	2019	1.79	2.88	0.96
Colombia	Both	<20 years	2019	1.65	4.87	0.26
Honduras	Both	<20 years	2019	1.55	5.62	0.21
China	Both	<20 years	2019	1.51	4.61	0.26
Iraq	Both	<20 years	2019	1.5	3.99	0.38
Brazil	Both	<20 years	2019	1.43	4.11	0.21
Dominican Republic	Both	<20 years	2019	1.06	5.1	0.09
Guyana	Both	<20 years	2019	1.04	5.62	0.08
Nicaragua	Both	<20 years	2019	1.02	3.32	0.15
Thailand	Both	<20 years	2019	0.97	2.55	0.23
Venezuela (Bolivarian Republic of)	Both	<20 years	2019	0.89	3.22	0.1
Saudi Arabia	Both	<20 years	2019	0.85	2.8	0.14
Mexico	Both	<20 years	2019	0.83	2.44	0.14
Turkey	Both	<20 years	2019	0.81	1.82	0.3
Egypt	Both	<20 years	2019	0.73	2.01	0.16
Syrian Arab Republic	Both	<20 years	2019	0.67	2.74	0.08
Latvia	Both	<20 years	2019	0.67	1.21	0.3
Dominica	Both	<20 years	2019	0.57	2.68	0.05
Vanuatu	Both	<20 years	2019	0.56	2.55	0.04
Micronesia (Federated States of)	Both	<20 years	2019	0.55	2.66	0.03
Nauru	Both	<20 years	2019	0.55	2.63	0.05
Estonia	Both	<20 years	2019	0.52	0.89	0.27
Bahamas	Both	<20 years	2019	0.51	1.98	0.06
Algeria	Both	<20 years	2019	0.48	2.24	0.04
Argentina	Both	<20 years	2019	0.45	1.66	0.05
Belize	Both	<20 years	2019	0.41	1.76	0.04
Malaysia	Both	<20 years	2019	0.41	1.25	0.09
Greenland	Both	<20 years	2019	0.37	1.45	0.04
Northern Mariana Islands	Both	<20 years	2019	0.37	1.48	0.05
El Salvador	Both	<20 years	2019	0.36	1.39	0.04
Tuvalu	Both	<20 years	2019	0.36	1.49	0.03
Libya	Both	<20 years	2019	0.36	1.38	0.03
United Arab Emirates	Both	<20 years	2019	0.32	1.26	0.03
Iran (Islamic Republic of)	Both	<20 years	2019	0.32	0.87	0.08
Palestine	Both	<20 years	2019	0.3	1.21	0.03
Taiwan (Province of China)	Both	<20 years	2019	0.3	1.1	0.03
Bahrain	Both	<20 years	2019	0.3	0.92	0.04
Solomon Islands	Both	<20 years	2019	0.29	1.16	0.02
Fiji	Both	<20 years	2019	0.24	1.09	0.02
Oman	Both	<20 years	2019	0.24	0.75	0.04
Guam	Both	<20 years	2019	0.23	0.86	0.02
Maldives	Both	<20 years	2019	0.22	0.92	0.02
Tonga	Both	<20 years	2019	0.21	0.92	0.02
Brunei Darussalam	Both	<20 years	2019	0.19	0.67	0.02
Niue	Both	<20 years	2019	0.19	0.87	0.02
Kuwait	Both	<20 years	2019	0.19	0.53	0.04
Republic of Korea	Both	<20 years	2019	0.19	0.77	0.02
Lebanon	Both	<20 years	2019	0.19	0.8	0.02
Saint Vincent and the Grenadines	Both	<20 years	2019	0.18	0.77	0.02
Qatar	Both	<20 years	2019	0.18	0.59	0.03
Costa Rica	Both	<20 years	2019	0.17	0.62	0.02
Bulgaria	Both	<20 years	2019	0.17	0.43	0.04
Tokelau	Both	<20 years	2019	0.16	0.76	0.01
Suriname	Both	<20 years	2019	0.16	0.64	0.02
Saint Lucia	Both	<20 years	2019	0.16	0.69	0.02
Tunisia	Both	<20 years	2019	0.16	0.45	0.04
Palau	Both	<20 years	2019	0.16	0.75	0.01
Chile	Both	<20 years	2019	0.15	0.38	0.04
Saint Kitts and Nevis	Both	<20 years	2019	0.14	0.69	0.01
North Macedonia	Both	<20 years	2019	0.14	0.36	0.04
Jordan	Both	<20 years	2019	0.13	0.44	0.02
Sri Lanka	Both	<20 years	2019	0.12	0.55	0.01
Grenada	Both	<20 years	2019	0.1	0.46	0.01
Israel	Both	<20 years	2019	0.09	0.22	0.03
Antigua and Barbuda	Both	<20 years	2019	0.08	0.35	0.01
Jamaica	Both	<20 years	2019	0.08	0.29	0.01
Greece	Both	<20 years	2019	0.06	0.2	0.01
Trinidad and Tobago	Both	<20 years	2019	0.06	0.25	0.01
Samoa	Both	<20 years	2019	0.06	0.24	0
American Samoa	Both	<20 years	2019	0.06	0.24	0
Portugal	Both	<20 years	2019	0.06	0.17	0.01
Cuba	Both	<20 years	2019	0.05	0.16	0.01
Seychelles	Both	<20 years	2019	0.05	0.27	0
Mauritius	Both	<20 years	2019	0.05	0.16	0.01
Italy	Both	<20 years	2019	0.04	0.09	0.01
Australia	Both	<20 years	2019	0.04	0.09	0.01
Sweden	Both	<20 years	2019	0.04	0.09	0.01
Singapore	Both	<20 years	2019	0.04	0.09	0.01
United States Virgin Islands	Both	<20 years	2019	0.04	0.16	0
Germany	Both	<20 years	2019	0.04	0.08	0.01
Monaco	Both	<20 years	2019	0.04	0.15	0
Uruguay	Both	<20 years	2019	0.04	0.12	0.01
Belgium	Both	<20 years	2019	0.03	0.1	0.01
New Zealand	Both	<20 years	2019	0.03	0.11	0.01
Albania	Both	<20 years	2019	0.03	0.11	0.01
Austria	Both	<20 years	2019	0.03	0.08	0.01
Bosnia and Herzegovina	Both	<20 years	2019	0.03	0.09	0.01
Barbados	Both	<20 years	2019	0.03	0.15	0
Bermuda	Both	<20 years	2019	0.03	0.18	0
Puerto Rico	Both	<20 years	2019	0.03	0.09	0.01
Montenegro	Both	<20 years	2019	0.03	0.1	0
United Kingdom	Both	<20 years	2019	0.03	0.06	0.01
Switzerland	Both	<20 years	2019	0.03	0.06	0.01
Cook Islands	Both	<20 years	2019	0.03	0.12	0
Spain	Both	<20 years	2019	0.03	0.11	0
France	Both	<20 years	2019	0.03	0.06	0.01
Finland	Both	<20 years	2019	0.02	0.06	0.01
Cyprus	Both	<20 years	2019	0.02	0.08	0
Luxembourg	Both	<20 years	2019	0.02	0.08	0
Netherlands	Both	<20 years	2019	0.02	0.05	0.01
Serbia	Both	<20 years	2019	0.02	0.06	0.01
Norway	Both	<20 years	2019	0.02	0.05	0.01
Denmark	Both	<20 years	2019	0.02	0.05	0
Czechia	Both	<20 years	2019	0.02	0.04	0.01
United States of America	Both	<20 years	2019	0.02	0.04	0.01
San Marino	Both	<20 years	2019	0.02	0.06	0
Poland	Both	<20 years	2019	0.02	0.04	0.01
Canada	Both	<20 years	2019	0.01	0.03	0
Japan	Both	<20 years	2019	0.01	0.05	0
Hungary	Both	<20 years	2019	0.01	0.04	0
Ireland	Both	<20 years	2019	0.01	0.04	0
Slovakia	Both	<20 years	2019	0.01	0.04	0
Iceland	Both	<20 years	2019	0.01	0.04	0
Malta	Both	<20 years	2019	0.01	0.03	0
Croatia	Both	<20 years	2019	0.01	0.02	0
Andorra	Both	<20 years	2019	0	0.01	0
Slovenia	Both	<20 years	2019	0	0	0
