# Supplementary material for: Global burden of multidrug-resistant tuberculosis in children and adolescents
Source: Pediatr Res. 2025 Feb 11;98(3):901–8. doi: 10.1038/s41390-025-03917-1 (PMC12507668; doi:10.1038/s41390-025-03917-1)
Supplement: Supplementary file 18 — Table S5F [file 41390_2025_3917_MOESM18_ESM.xlsx]

## Sheet: Sheet1
Table S5F-MDR-TB-related DALYs rate EAPC (%) trend of Children and adolescents from 2010 to 2019 in 204 countries
location	sex	age	Year start	Year end	value	upper limit	lower limit
Papua New Guinea	Both	<20 years	2010	2019	0.88	6.46	-0.54
Bermuda	Both	<20 years	2010	2019	0.54	10.69	-0.84
Dominica	Both	<20 years	2010	2019	0.41	7.44	-0.77
Grenada	Both	<20 years	2010	2019	0.4	8.44	-0.81
Switzerland	Both	<20 years	2010	2019	0.34	2.11	-0.51
Germany	Both	<20 years	2010	2019	0.34	2.03	-0.45
Australia	Both	<20 years	2010	2019	0.33	3.69	-0.61
Brunei Darussalam	Both	<20 years	2010	2019	0.29	6.14	-0.81
Comoros	Both	<20 years	2010	2019	0.28	4.96	-0.72
Fiji	Both	<20 years	2010	2019	0.25	6.47	-0.79
Madagascar	Both	<20 years	2010	2019	0.22	2.68	-0.74
Jamaica	Both	<20 years	2010	2019	0.19	5.17	-0.79
Taiwan (Province of China)	Both	<20 years	2010	2019	0.15	4.86	-0.78
Dominican Republic	Both	<20 years	2010	2019	0.13	6.07	-0.81
Bahamas	Both	<20 years	2010	2019	0.12	4.23	-0.83
Saint Kitts and Nevis	Both	<20 years	2010	2019	0.09	4.84	-0.8
Malawi	Both	<20 years	2010	2019	0.09	2.77	-0.8
Ukraine	Both	<20 years	2010	2019	0.09	1.5	-0.47
Barbados	Both	<20 years	2010	2019	0.08	7.06	-0.87
Haiti	Both	<20 years	2010	2019	0.04	6.54	-0.84
Cuba	Both	<20 years	2010	2019	0.03	2.44	-0.79
Botswana	Both	<20 years	2010	2019	0.03	1.83	-0.76
Saint Vincent and the Grenadines	Both	<20 years	2010	2019	0	4.35	-0.82
United States Virgin Islands	Both	<20 years	2010	2019	0	4.33	-0.81
Vanuatu	Both	<20 years	2010	2019	-0.01	5.56	-0.82
Saint Lucia	Both	<20 years	2010	2019	-0.03	3.35	-0.83
Belize	Both	<20 years	2010	2019	-0.04	4.5	-0.83
American Samoa	Both	<20 years	2010	2019	-0.04	4.64	-0.83
Finland	Both	<20 years	2010	2019	-0.04	1.78	-0.71
Guyana	Both	<20 years	2010	2019	-0.04	5.18	-0.84
Trinidad and Tobago	Both	<20 years	2010	2019	-0.05	3.93	-0.83
Canada	Both	<20 years	2010	2019	-0.06	1.24	-0.67
United Republic of Tanzania	Both	<20 years	2010	2019	-0.07	1.57	-0.78
Antigua and Barbuda	Both	<20 years	2010	2019	-0.07	5.05	-0.83
Northern Mariana Islands	Both	<20 years	2010	2019	-0.07	2.72	-0.84
Denmark	Both	<20 years	2010	2019	-0.12	1.7	-0.75
Uganda	Both	<20 years	2010	2019	-0.13	1.4	-0.83
Lesotho	Both	<20 years	2010	2019	-0.13	2.24	-0.81
South Sudan	Both	<20 years	2010	2019	-0.13	2.76	-0.78
United States of America	Both	<20 years	2010	2019	-0.14	0.86	-0.66
Uruguay	Both	<20 years	2010	2019	-0.14	2.59	-0.83
Suriname	Both	<20 years	2010	2019	-0.15	3.83	-0.85
Zimbabwe	Both	<20 years	2010	2019	-0.16	2.93	-0.78
Pakistan	Both	<20 years	2010	2019	-0.17	1.94	-0.78
Zambia	Both	<20 years	2010	2019	-0.17	1.37	-0.81
Palau	Both	<20 years	2010	2019	-0.18	4.14	-0.87
Burkina Faso	Both	<20 years	2010	2019	-0.19	2.9	-0.83
Venezuela (Bolivarian Republic of)	Both	<20 years	2010	2019	-0.19	2.67	-0.84
Tonga	Both	<20 years	2010	2019	-0.21	3.04	-0.88
Micronesia (Federated States of)	Both	<20 years	2010	2019	-0.21	3.2	-0.87
Central African Republic	Both	<20 years	2010	2019	-0.22	2.62	-0.83
Benin	Both	<20 years	2010	2019	-0.22	1.38	-0.86
Paraguay	Both	<20 years	2010	2019	-0.23	1.33	-0.88
France	Both	<20 years	2010	2019	-0.24	0.79	-0.74
Burundi	Both	<20 years	2010	2019	-0.25	2	-0.81
Eritrea	Both	<20 years	2010	2019	-0.25	2.13	-0.82
Niue	Both	<20 years	2010	2019	-0.25	4.47	-0.86
Japan	Both	<20 years	2010	2019	-0.25	1.93	-0.86
Libya	Both	<20 years	2010	2019	-0.25	3.37	-0.87
San Marino	Both	<20 years	2010	2019	-0.26	2.4	-0.86
Qatar	Both	<20 years	2010	2019	-0.28	1.47	-0.84
Solomon Islands	Both	<20 years	2010	2019	-0.28	3.54	-0.89
Brazil	Both	<20 years	2010	2019	-0.28	0.85	-0.83
Kiribati	Both	<20 years	2010	2019	-0.29	3.75	-0.88
United Arab Emirates	Both	<20 years	2010	2019	-0.29	2.75	-0.87
Greenland	Both	<20 years	2010	2019	-0.29	2.6	-0.85
Monaco	Both	<20 years	2010	2019	-0.3	2.54	-0.86
Mexico	Both	<20 years	2010	2019	-0.3	1	-0.84
Oman	Both	<20 years	2010	2019	-0.31	1.25	-0.86
Philippines	Both	<20 years	2010	2019	-0.31	1.09	-0.83
Bolivia (Plurinational State of)	Both	<20 years	2010	2019	-0.31	2.04	-0.81
Lebanon	Both	<20 years	2010	2019	-0.32	1.58	-0.87
Namibia	Both	<20 years	2010	2019	-0.32	1.69	-0.82
Tajikistan	Both	<20 years	2010	2019	-0.32	0.73	-0.74
Colombia	Both	<20 years	2010	2019	-0.33	0.66	-0.84
Mozambique	Both	<20 years	2010	2019	-0.33	0.7	-0.8
Djibouti	Both	<20 years	2010	2019	-0.33	1.41	-0.82
Israel	Both	<20 years	2010	2019	-0.34	0.66	-0.79
Chile	Both	<20 years	2010	2019	-0.34	1.65	-0.84
Netherlands	Both	<20 years	2010	2019	-0.34	0.54	-0.74
Algeria	Both	<20 years	2010	2019	-0.35	1.38	-0.89
Cook Islands	Both	<20 years	2010	2019	-0.35	2.66	-0.89
Somalia	Both	<20 years	2010	2019	-0.35	0.88	-0.82
Czechia	Both	<20 years	2010	2019	-0.35	0.57	-0.78
Syrian Arab Republic	Both	<20 years	2010	2019	-0.36	1.44	-0.86
Niger	Both	<20 years	2010	2019	-0.36	1.91	-0.85
Georgia	Both	<20 years	2010	2019	-0.36	0	-0.62
Côte d'Ivoire	Both	<20 years	2010	2019	-0.37	0.99	-0.84
Tuvalu	Both	<20 years	2010	2019	-0.37	3.26	-0.9
Tokelau	Both	<20 years	2010	2019	-0.37	2.34	-0.89
Panama	Both	<20 years	2010	2019	-0.37	1.75	-0.86
Costa Rica	Both	<20 years	2010	2019	-0.37	0.9	-0.86
Bahrain	Both	<20 years	2010	2019	-0.39	1.33	-0.91
Honduras	Both	<20 years	2010	2019	-0.4	0.8	-0.84
Nicaragua	Both	<20 years	2010	2019	-0.4	0.79	-0.86
Ghana	Both	<20 years	2010	2019	-0.4	1.44	-0.86
Kenya	Both	<20 years	2010	2019	-0.41	1.59	-0.85
Rwanda	Both	<20 years	2010	2019	-0.41	1.51	-0.86
Senegal	Both	<20 years	2010	2019	-0.41	1.63	-0.88
Chad	Both	<20 years	2010	2019	-0.41	1.53	-0.87
Nigeria	Both	<20 years	2010	2019	-0.41	0.57	-0.85
Ethiopia	Both	<20 years	2010	2019	-0.41	0.83	-0.84
Turkey	Both	<20 years	2010	2019	-0.41	0.46	-0.78
New Zealand	Both	<20 years	2010	2019	-0.42	1.11	-0.87
Palestine	Both	<20 years	2010	2019	-0.42	1.76	-0.88
Democratic People's Republic of Korea	Both	<20 years	2010	2019	-0.43	1.25	-0.86
Sao Tome and Principe	Both	<20 years	2010	2019	-0.43	1.42	-0.88
Guinea	Both	<20 years	2010	2019	-0.43	1.38	-0.86
Portugal	Both	<20 years	2010	2019	-0.44	0.57	-0.87
United Kingdom	Both	<20 years	2010	2019	-0.44	0.23	-0.78
Eswatini	Both	<20 years	2010	2019	-0.44	0.23	-0.84
Lithuania	Both	<20 years	2010	2019	-0.45	-0.16	-0.66
Austria	Both	<20 years	2010	2019	-0.45	0.24	-0.8
India	Both	<20 years	2010	2019	-0.45	0.36	-0.84
Mali	Both	<20 years	2010	2019	-0.46	1.3	-0.89
Norway	Both	<20 years	2010	2019	-0.46	0.52	-0.83
Argentina	Both	<20 years	2010	2019	-0.46	0.64	-0.89
Romania	Both	<20 years	2010	2019	-0.46	1.1	-0.87
Liberia	Both	<20 years	2010	2019	-0.47	1.33	-0.88
Turkmenistan	Both	<20 years	2010	2019	-0.47	0.33	-0.82
Poland	Both	<20 years	2010	2019	-0.47	0.36	-0.82
Thailand	Both	<20 years	2010	2019	-0.47	0.49	-0.86
Nepal	Both	<20 years	2010	2019	-0.47	0.36	-0.86
Bosnia and Herzegovina	Both	<20 years	2010	2019	-0.47	0.49	-0.86
Sweden	Both	<20 years	2010	2019	-0.47	0.26	-0.81
Sierra Leone	Both	<20 years	2010	2019	-0.48	1.22	-0.88
Kuwait	Both	<20 years	2010	2019	-0.48	0.6	-0.87
Republic of Moldova	Both	<20 years	2010	2019	-0.48	-0.24	-0.62
Tunisia	Both	<20 years	2010	2019	-0.48	1.33	-0.87
Mongolia	Both	<20 years	2010	2019	-0.48	0.3	-0.85
Yemen	Both	<20 years	2010	2019	-0.48	0.82	-0.89
Guatemala	Both	<20 years	2010	2019	-0.48	0.68	-0.87
Malaysia	Both	<20 years	2010	2019	-0.48	1.82	-0.91
Congo	Both	<20 years	2010	2019	-0.49	1.61	-0.88
Morocco	Both	<20 years	2010	2019	-0.49	1.18	-0.88
Azerbaijan	Both	<20 years	2010	2019	-0.49	0.27	-0.83
Cabo Verde	Both	<20 years	2010	2019	-0.5	1.34	-0.89
Luxembourg	Both	<20 years	2010	2019	-0.5	0.93	-0.92
Gabon	Both	<20 years	2010	2019	-0.5	1.17	-0.89
El Salvador	Both	<20 years	2010	2019	-0.5	1.64	-0.87
South Africa	Both	<20 years	2010	2019	-0.51	0.73	-0.87
Belgium	Both	<20 years	2010	2019	-0.51	0.26	-0.84
Italy	Both	<20 years	2010	2019	-0.52	0.04	-0.8
Singapore	Both	<20 years	2010	2019	-0.52	0.04	-0.81
Republic of Korea	Both	<20 years	2010	2019	-0.52	0.57	-0.91
Democratic Republic of the Congo	Both	<20 years	2010	2019	-0.52	0.82	-0.9
Gambia	Both	<20 years	2010	2019	-0.52	1.03	-0.9
Bangladesh	Both	<20 years	2010	2019	-0.52	0.29	-0.87
Cameroon	Both	<20 years	2010	2019	-0.52	1.08	-0.89
Bhutan	Both	<20 years	2010	2019	-0.53	1.12	-0.88
Samoa	Both	<20 years	2010	2019	-0.54	1.94	-0.91
Myanmar	Both	<20 years	2010	2019	-0.54	0.06	-0.84
Spain	Both	<20 years	2010	2019	-0.54	0.61	-0.9
Equatorial Guinea	Both	<20 years	2010	2019	-0.54	1.07	-0.9
Albania	Both	<20 years	2010	2019	-0.54	0.57	-0.91
Togo	Both	<20 years	2010	2019	-0.54	1.02	-0.89
Ecuador	Both	<20 years	2010	2019	-0.54	0.3	-0.88
Iraq	Both	<20 years	2010	2019	-0.55	0.63	-0.88
Andorra	Both	<20 years	2010	2019	-0.55	1.59	-0.93
Egypt	Both	<20 years	2010	2019	-0.55	0.27	-0.9
Kyrgyzstan	Both	<20 years	2010	2019	-0.55	-0.19	-0.82
Uzbekistan	Both	<20 years	2010	2019	-0.56	-0.21	-0.81
Nauru	Both	<20 years	2010	2019	-0.56	1.52	-0.93
Seychelles	Both	<20 years	2010	2019	-0.56	1.72	-0.95
North Macedonia	Both	<20 years	2010	2019	-0.59	0.19	-0.89
Puerto Rico	Both	<20 years	2010	2019	-0.59	0.37	-0.91
Jordan	Both	<20 years	2010	2019	-0.59	0.17	-0.91
Estonia	Both	<20 years	2010	2019	-0.59	-0.33	-0.77
Ireland	Both	<20 years	2010	2019	-0.6	0.31	-0.91
Iran (Islamic Republic of)	Both	<20 years	2010	2019	-0.6	0.73	-0.91
Sudan	Both	<20 years	2010	2019	-0.6	0.93	-0.92
Belarus	Both	<20 years	2010	2019	-0.6	-0.45	-0.73
Viet Nam	Both	<20 years	2010	2019	-0.6	0.08	-0.9
Russian Federation	Both	<20 years	2010	2019	-0.6	-0.38	-0.75
Peru	Both	<20 years	2010	2019	-0.61	-0.26	-0.8
Armenia	Both	<20 years	2010	2019	-0.61	-0.25	-0.88
Latvia	Both	<20 years	2010	2019	-0.61	-0.33	-0.8
Saudi Arabia	Both	<20 years	2010	2019	-0.61	0.21	-0.92
Sri Lanka	Both	<20 years	2010	2019	-0.61	1.11	-0.94
Serbia	Both	<20 years	2010	2019	-0.62	0.05	-0.89
Mauritania	Both	<20 years	2010	2019	-0.64	0.46	-0.92
Slovakia	Both	<20 years	2010	2019	-0.64	0.18	-0.92
Afghanistan	Both	<20 years	2010	2019	-0.65	0.22	-0.93
Guinea-Bissau	Both	<20 years	2010	2019	-0.65	0.51	-0.93
Greece	Both	<20 years	2010	2019	-0.66	-0.06	-0.92
Croatia	Both	<20 years	2010	2019	-0.66	0.08	-0.92
Timor-Leste	Both	<20 years	2010	2019	-0.66	0.79	-0.94
Mauritius	Both	<20 years	2010	2019	-0.67	0.2	-0.92
Montenegro	Both	<20 years	2010	2019	-0.68	0.21	-0.95
Angola	Both	<20 years	2010	2019	-0.68	0.49	-0.93
China	Both	<20 years	2010	2019	-0.69	-0.2	-0.93
Hungary	Both	<20 years	2010	2019	-0.71	-0.04	-0.94
Marshall Islands	Both	<20 years	2010	2019	-0.73	0.2	-0.96
Maldives	Both	<20 years	2010	2019	-0.74	0.48	-0.95
Bulgaria	Both	<20 years	2010	2019	-0.75	-0.36	-0.93
Indonesia	Both	<20 years	2010	2019	-0.75	0.5	-0.95
Cambodia	Both	<20 years	2010	2019	-0.75	-0.23	-0.95
Guam	Both	<20 years	2010	2019	-0.77	-0.13	-0.97
Kazakhstan	Both	<20 years	2010	2019	-0.77	-0.66	-0.86
Malta	Both	<20 years	2010	2019	-0.77	-0.19	-0.96
Cyprus	Both	<20 years	2010	2019	-0.78	-0.35	-0.95
Lao People's Democratic Republic	Both	<20 years	2010	2019	-0.79	0.26	-0.96
Slovenia	Both	<20 years	2010	2019	-0.83	-0.38	-0.97
Iceland	Both	<20 years	2010	2019	-0.86	-0.51	-0.97
Note: The red number in parentheses is the negative value of that number
